# Supplementary material for: Chromatin-Remodeling Factor CHR5 Promotes Defense Gene Expression and SA Accumulation
Source: Plants (Basel). 2026 Mar 20;15(6):967. doi: 10.3390/plants15060967 (PMC13030818; doi:10.3390/plants15060967)
Supplement: Supplementary file 1 [file plants-15-00967-s001.zip]

Archive with 2 entries (2 files):
- plants-4086500-supp-figs.pdf
- plants-4086500-Supplemental-Table.xls
