# Supplementary material for: Chromatin-Remodeling Factor CHR5 Promotes Defense Gene Expression and SA Accumulation
Source: Plants (Basel). 2026 Mar 20;15(6):967. doi: 10.3390/plants15060967 (PMC13030818; doi:10.3390/plants15060967)
Supplement: Supplementary file 1 [file plants-15-00967-s001.zip › plants-4086500-Supplemental-Table.xls]

## Sheet: Table S1
Table S1. Primers used in this study.
Primer for CRISPR knock out and genotyping
CHR5-BsFF0	ATATATGGTCTCGATTGCAAAGAGATTGGGTGTAACGTTTTAGAGCTAGAAATAGC
CHR5-BsRR0	ATTATTGGTCTCGAAACCTTCTGGCCAGGCTTCTAACAATCTCTTAGTCGACTCTAC
CHR5-del-F	attgtggctgttgtcgactg
CHR5-del-R	accgctttagagaaggctca
CHR5-hom-F	ATGATGCTGCTGATGATGGT
Primer for cloning
CHR5-KpnI-35sF	GACggtaccATGGCTTTCTTTAGGAACTACTCAAAC
CHR5-SpeI-nsR	GGACTAGTTCTTGGGGGAAATCCGG
Primer for qRT-PCR
FMO1-RT-F	GGAGATATTCAGTGGCATGC
FMO1-RT-R	TTTGGTTAGGCCTATCATGG
PBS3-RT-F	CTAAGTTCTGGAACTTCTGG
PBS3-RT-R	CATGACTGAAGCAAAGATGG
ACTIN7-RT-F	ggaactggaatggtgaaggctg
ACTIN7-RT-R	aggatacctctcttggactgagc

## Sheet: Table S2
Gene_id	log2FoldChange.x	padj.x	Col-0_nlp20_vs_Col-0_mock	log2FoldChange.y	padj.y	chr5_nlp20_vs_chr5_mock	log2FoldChange	padj	chr5_nlp20_vs_Col-0_nlp20	col_mock_1	col_mock_2	col_nlp20_1	col_nlp20_2	chr5_mock_1	chr5_mock_2	chr5_nlp20_1	chr5_nlp20_2	Rep_Model	Symbol	Name	Protein_Length	AtSubP	GO_Terms	GOslim_Terms
AT5G64120	6.41436	0	up	4.14076	6.67e-21	up	-1.21836	1.46e-08	down	126.315	135.814	10716.9	10183.3	168.873	158.654	4155.2	4601.63	AT5G64120.1	AtPRX71 / PRX71	peroxidase 71	328	Extracellular	located in: extracellular region; enables: peroxidase activity; located in: cytoplasmic stress granule; located in: plant-type cell wall; is active in: plant-type cell wall; acts upstream of or within: defense response to fungus; acts upstream of or within: respiratory burst; acts upstream of or within: cellular oxidant detoxification; acts upstream of or within: lignin metabolic process; located…	located in: extracellular region; enables: catalytic activity; located in: cytoplasm; located in: cell wall; is active in: cell wall; acts upstream of or within: response to stress; acts upstream of or within: other metabolic processes; acts upstream of or within: response to chemical; acts upstream of or within: secondary metabolic process; acts upstream of or within: other cellular processes; a…
AT2G44370	8.09677	0	up	6.07275	1.01e-38	up	-0.894558	3.94e-05	down	2.65	3.03	787.835	739.555	2.501	5.987	398.293	403.119	AT2G44370.1	NA	NA	250	Nucleus	located in: nucleus; enables: molecular_function	located in: nucleus; enables: unknown molecular functions
AT2G43620	7.82436	1.18e-302	up	3.70384	4.35e-06	up	-0.767764	0.00311049	down	6.631	7.406	1779.27	1743.37	71.447	27.41	891.652	1123.81	AT2G43620.1	NA	NA	283	Extracellular	enables: chitinase activity; involved in: cell wall macromolecule catabolic process; located in: extracellular region; located in: apoplast; located in: secretory vesicle	enables: hydrolase activity; involved in: other metabolic processes; located in: extracellular region; involved in: other cellular processes; located in: other intracellular components; located in: cytoplasm; involved in: catabolic process
AT2G39200	8.33213	4.2e-300	up	5.5349	6.79e-34	up	-1.12133	5.31e-06	down	4.549	4.745	1438.39	1194.8	8.135	8.143	563.022	618.296	AT2G39200.1	ATMLO12 / MLO12	MILDEW RESISTANCE LOCUS O 12	576	Unknown	acts upstream of or within: defense response; acts upstream of or within: leaf senescence; acts upstream of or within: defense response to bacterium; located in: plasma membrane; enables: protein binding	acts upstream of or within: response to stress; acts upstream of or within: multicellular organism development; acts upstream of or within: anatomical structure development; acts upstream of or within: response to external stimulus; acts upstream of or within: response to biotic stimulus; located in: plasma membrane; enables: protein binding
AT1G30720	7.96304	4.88e-273	up	5.24777	2.65e-12	up	-1.36677	2.11e-10	down	3.355	4.965	966.051	932.219	4.679	7.181	339.658	377.862	AT1G30720.1	AtBBE10	NA	527	Chloroplast	enables: FAD binding; acts upstream of or within: cellular response to hypoxia; located in: secretory vesicle; located in: chloroplast; located in: plant-type cell wall	enables: other binding; acts upstream of or within: other cellular processes; acts upstream of or within: response to stress; acts upstream of or within: response to abiotic stimulus; located in: cytoplasm; located in: chloroplast; enables: nucleotide binding; located in: other intracellular components; located in: cell wall; acts upstream of or within: response to chemical
AT2G27660	5.29743	2.13e-260	up	3.89435	7.19e-39	up	-0.870374	0.000428875	down	9.694	8.475	361.786	340.003	8.409	16.136	207.31	167.472	AT2G27660.1	NA	NA	718	Unknown	enables: molecular_function; is active in: cellular_component	enables: unknown molecular functions; is active in: unknown cellular components
AT5G44585	7.19269	1.37e-259	up	4.56514	1.13e-05	up	-1.37928	1.56e-05	down	2.5	2.661	420.007	379.251	2.267	3.477	117.536	181.75	AT5G44585.1	PROSCOOP12	Precursor of serine-rich endogenous peptide 12	78	Unknown	involved in: cell-cell signaling involved in cell fate commitment; enables: regulation of leaf senescence; involved in: regulation of root development; involved in: defense response to insect; acts upstream of or within positive effect: response to herbivore; involved in: response to bacterium; acts upstream of or within positive effect: jasmonic acid biosynthetic process; acts upstream of or wit…	involved in: cell-cell signaling; enables: anatomical structure development; involved in: anatomical structure development; involved in: response to biotic stimulus; acts upstream of or within positive effect: response to external stimulus; acts upstream of or within positive effect: other metabolic processes; involved in: response to stress; enables: protein binding; acts upstream of or within p…
AT3G18250	6.7909	6e-245	up	4.88862	5.41e-08	up	-1.2464	0.226289	ns	13.234	14.68	1587.23	1358.46	11.376	14.126	302.545	904.222	AT3G18250.1	NA	NA	76	Unknown	enables: molecular_function; located in: endoplasmic reticulum	enables: unknown molecular functions; located in: endoplasmic reticulum
AT1G51790	4.96089	7.88e-222	up	3.45519	5.42e-65	up	-0.645093	0.00660169	down	5.823	6.338	195.628	179.485	8.523	11.803	123.782	110.356	AT1G51790.2	NA	NA	934	Unknown	enables: ATP binding; acts upstream of or within: phosphorylation; involved in: protein phosphorylation; located in: cellular_component; enables: kinase activity; enables: protein kinase activity	enables: other binding; acts upstream of or within: other metabolic processes; involved in: other metabolic processes; enables: nucleotide binding; located in: unknown cellular components; involved in: protein metabolic process; enables: kinase activity; enables: catalytic activity; enables: transferase activity
AT1G51800	5.54124	4.71e-210	up	3.95333	2.31e-28	up	-0.570106	0.0329672	down	11.82	15.365	639.538	618.086	16.05	27.089	466.538	360.458	AT1G51800.1	IOS1	IMPAIRED OOMYCETE SUSCEPTIBILITY 1	894	Extracellular	involved in: positive regulation of defense response to bacterium; acts upstream of or within: defense response to oomycetes; acts upstream of or within: negative regulation of abscisic acid-activated signaling pathway; located in: plasma membrane; involved in: response to oomycetes; involved in: regulation of defense response to fungus; has protein modification of type: protein phosphorylation; …	involved in: response to stress; acts upstream of or within: response to biotic stimulus; acts upstream of or within: response to chemical; located in: plasma membrane; involved in: response to biotic stimulus; involved in: response to external stimulus; has protein modification of type: protein metabolic process; enables: protein binding; acts upstream of or within: response to external stimulus…
AT2G39210	5.12458	1.28e-205	up	3.63543	1.46e-70	up	-1.09234	1.69e-06	down	27.735	30.793	1002.15	902.562	27.893	39.646	413.592	457.693	AT2G39210.1	PIC30	PICLORAM RESISTANT30	601	Chloroplast	enables: transmembrane transporter activity; acts upstream of or within: inorganic ion import across plasma membrane; located in: chloroplast; acts upstream of or within: response to oomycetes; located in: plasmodesma; located in: plasma membrane; is active in: membrane	enables: transporter activity; acts upstream of or within: other cellular processes; located in: chloroplast; acts upstream of or within: transport; acts upstream of or within: response to biotic stimulus; located in: other cellular components; located in: plasma membrane; is active in: other membranes; acts upstream of or within: response to external stimulus
AT4G36670	4.31737	2.88e-193	up	3.06188	5.38e-97	up	-1.16219	2.76e-08	down	33.957	34.691	712.199	670.989	32.476	36.439	298.154	304.66	AT4G36670.1	PLT6 / PMT6 / AtPMT6 / AtPLT6	polyol transporter 6 / polyol/monosaccharide transporter 6	493	Chloroplast	located in: chloroplast; enables: carbohydrate transmembrane transporter activity; enables: carbohydrate:proton symporter activity	located in: chloroplast; enables: transporter activity
AT1G21120	6.38364	9.18e-190	up	6.1228	5.43e-88	up	-0.700046	0.010023	down	5.232	6.809	561.23	450.354	2.652	4.893	322.889	285.599	AT1G21120.2	IGMT2	indole glucosinolate O-methyltransferase 2	421	Unknown	acts upstream of or within: callus formation; located in: cytosol; located in: cytoplasmic stress granule; involved in: methylation; involved in: biosynthetic process; acts upstream of or within: defense response to bacterium; enables: methyltransferase activity; enables: O-methyltransferase activity; located in: nucleus; acts upstream of or within: indole glucosinolate metabolic process; enables…	acts upstream of or within: response to stress; located in: cytosol; located in: other intracellular components; involved in: other metabolic processes; involved in: biosynthetic process; located in: cytoplasm; acts upstream of or within: response to external stimulus; acts upstream of or within: response to biotic stimulus; enables: transferase activity; located in: nucleus; acts upstream of or …
AT3G22060	4.8415	4.75e-181	up	3.8596	1.35e-20	up	-0.75977	0.00272827	down	48.78	51.415	1522.53	1255.21	33.306	43.683	830.584	771.773	AT3G22060.1	NA	NA	252	Extracellular	located in: secretory vesicle; located in: extracellular region; located in: cytosol; enables: molecular_function; acts upstream of or within: response to abscisic acid; located in: plant-type vacuole; located in: plant-type cell wall	located in: cytoplasm; located in: other intracellular components; located in: extracellular region; located in: cytosol; enables: unknown molecular functions; acts upstream of or within: response to chemical; located in: vacuole; located in: cell wall; acts upstream of or within: response to endogenous stimulus
AT1G16150	8.7795	3.19e-178	up	7.7862	5.48e-14	up	-1.17941	4.42e-07	down	0.365	0.432	156.14	139.355	0.048	0.273	60.603	66.689	AT1G16150.1	WAKL4	wall associated kinase-like 4	761	Unknown	located in: plant-type cell wall; involved in: cell surface receptor signaling pathway; enables: calcium ion binding; involved in: defense response; is active in: plasma membrane; enables: polysaccharide binding; acts upstream of or within: response to cadmium ion; acts upstream of or within: response to nickel cation; located in: cell surface; acts upstream of or within: response to zinc ion; en…	located in: cell wall; involved in: signal transduction; enables: other binding; involved in: response to stress; is active in: plasma membrane; enables: carbohydrate binding; acts upstream of or within: response to chemical; located in: other cellular components; enables: kinase activity; located in: plasma membrane
AT2G17740	7.68564	1.16e-174	up	5.39215	4.04e-35	up	-0.842616	0.000692968	down	4.586	6.08	1017.67	846.471	7.826	8.067	521.032	494.176	AT2G17740.1	VLG	VACUOLELESS GAMETOPHYTES	248	Nucleus	involved in: response to molecule of fungal origin; involved in: response to bacterium; enables: protein binding; involved in: response to molecule of bacterial origin; acts upstream of or within: megagametogenesis; colocalizes with: late endosome; located in: nucleus; involved in: response to molecule of oomycetes origin; acts upstream of or within: microgametogenesis	involved in: response to external stimulus; involved in: response to biotic stimulus; enables: protein binding; acts upstream of or within: multicellular organism development; colocalizes with: endosome; located in: nucleus
AT4G23550	5.6679	1.26e-172	up	3.87028	1.89e-60	up	-1.09883	3.4e-05	down	5.085	4.528	268.561	223.455	5.994	7.951	103.216	120.989	AT4G23550.1	ATWRKY29 / WRKY29	NA	310	Nucleus	enables: protein binding; enables: DNA-binding transcription factor activity; located in: nucleus	enables: protein binding; enables: DNA-binding transcription factor activity; located in: nucleus
AT5G44572	5.30004	1.14e-170	up	2.41344	5.51e-06	up	-1.56023	1.72e-05	down	18.187	13.322	570.266	594.865	55.836	37.677	135.907	248.231	AT5G44572.1	PROSCOOP6	NA	93	Extracellular	located in: endoplasmic reticulum; involved in: defense response to insect; involved in: response to herbivore; involved in: response to wounding; involved in: reactive oxygen species biosynthetic process; involved in: response to insect; enables: receptor serine/threonine kinase binding; located in: extracellular region; located in: apoplast; enables: LRR domain binding	located in: endoplasmic reticulum; involved in: response to external stimulus; involved in: response to biotic stimulus; involved in: response to stress; involved in: other metabolic processes; involved in: biosynthetic process; enables: signaling receptor binding; located in: extracellular region; enables: protein binding
AT4G15233	4.38843	9.78e-167	up	3.57329	8.36e-52	up	-0.559637	0.0986494	ns	5.474	5.761	114.231	127.443	6.44	6.474	97.737	62.278	AT4G15233.1	ABCG42	ATP-binding cassette G42	1392	Nucleus	located in: nucleus; enables: ATP hydrolysis activity; enables: ABC-type transporter activity	located in: nucleus; enables: hydrolase activity; enables: transporter activity
AT1G64170	4.89621	7.9e-166	up	3.86762	3.93e-62	up	-0.786957	0.000234988	down	13.238	12.666	338.61	359.863	12.748	17.312	203.958	190.625	AT1G64170.1	ATCHX16 / CHX16	cation/H+ exchanger 16	811	Unknown	acts upstream of or within: defense response to bacterium; is active in: endomembrane system; acts upstream of or within: regulation of pH; enables: sodium:proton antiporter activity; involved in: regulation of pH; located in: endoplasmic reticulum	acts upstream of or within: response to external stimulus; is active in: other cellular components; acts upstream of or within: other biological processes; acts upstream of or within: response to biotic stimulus; enables: transporter activity; involved in: other biological processes; acts upstream of or within: response to stress; located in: endoplasmic reticulum
AT2G36690	6.44227	4.26e-162	up	4.72981	1.25e-71	up	-1.03208	1.98e-05	down	7.638	8.291	848.843	706.442	9.904	14.507	373.224	369.401	AT2G36690.1	GAS2 / GIM2	Germination Insensitive to ABA Mutant 2 / Gain-of-function in ABA-modulated Seed germination 2	366	Cytoplasm	acts upstream of or within: response to abscisic acid; colocalizes with: nucleus; acts upstream of or within: gibberellin metabolic process; acts upstream of or within: gibberellin biosynthetic process; enables: (+)-abscisic acid 8'-hydroxylase activity; enables: 2-oxoglutarate-dependent dioxygenase activity; located in: cytoplasm	acts upstream of or within: response to chemical; colocalizes with: nucleus; acts upstream of or within: other metabolic processes; acts upstream of or within: biosynthetic process; enables: catalytic activity; acts upstream of or within: response to endogenous stimulus; acts upstream of or within: lipid metabolic process; located in: cytoplasm
AT3G46280	7.51744	4.73e-158	up	4.50111	2.97e-39	up	-1.09374	1.8e-05	down	15.852	25.058	3606.5	2975.84	42.706	61.722	1404.89	1604.72	AT3G46280.1	NA	NA	471	Extracellular	acts upstream of or within: defense response to bacterium; located in: extracellular region; enables: molecular_function	acts upstream of or within: response to external stimulus; located in: extracellular region; enables: unknown molecular functions; acts upstream of or within: response to biotic stimulus; acts upstream of or within: response to stress
AT4G01700	4.88917	3.12e-155	up	4.31382	5.63e-155	up	-0.325733	0.19511	ns	22.695	25.302	673.399	626.014	22.448	25.615	530.635	481.229	AT4G01700.1	NA	NA	280	Extracellular	located in: extracellular region; acts upstream of or within: response to oomycetes; involved in: cell wall macromolecule catabolic process; located in: plant-type cell wall; enables: chitinase activity; involved in: chitin catabolic process; located in: cytosol; involved in: carbohydrate metabolic process	located in: extracellular region; acts upstream of or within: response to external stimulus; involved in: other metabolic processes; located in: cell wall; involved in: catabolic process; enables: hydrolase activity; involved in: other cellular processes; located in: cytosol; involved in: carbohydrate metabolic process; acts upstream of or within: response to biotic stimulus
AT3G19930	3.64036	1.72e-151	up	2.88866	3.61e-88	up	-1.00986	5.12e-06	down	60.656	64.241	792.353	731.268	44.647	51.886	356.157	381.769	AT3G19930.1	ATSTP4 / STP4	SUGAR TRANSPORTER 4 / sugar transporter 4	514	Unknown	located in: plasma membrane; acts upstream of or within: sucrose transport; enables: monosaccharide transmembrane transporter activity; involved in: monosaccharide transmembrane transport; enables: carbohydrate transmembrane transporter activity; enables: sucrose:proton symporter activity	located in: plasma membrane; acts upstream of or within: transport; enables: transporter activity; involved in: transport; involved in: other cellular processes
AT2G44380	5.21823	2.39e-149	up	3.73246	9.88e-18	up	-1.08595	6.76e-05	down	10.829	10.658	373.042	342.095	5.939	17.29	142.46	185.91	AT2G44380.1	NA	NA	247	Nucleus	enables: molecular_function; located in: nucleus	enables: unknown molecular functions; located in: nucleus
AT1G13480	6.51902	2.72e-148	up	5.57865	1.26e-30	up	-0.804677	0.00148998	down	1.269	1.603	112.11	135.734	0.521	1.56	66.293	71.755	AT1G13480.1	NA	NA	387	Unknown	involved in: biological_process; enables: molecular_function; is active in: cellular_component	involved in: unknown biological processes; enables: unknown molecular functions; is active in: unknown cellular components
AT4G37900	5.10496	1.36e-147	up	3.81859	4.69e-68	up	-1.19102	1.58e-06	down	3.504	3.074	108.7	97.787	2.615	3.729	40.433	47.78	AT4G37900.1	AtGRDP2 / GRDP2	GLYCINE RICH DOMAIN PROTEIN 2	787	Cytoplasm	involved in: cellular response to osmotic stress; acts upstream of or within: regulation of photoperiodism, flowering; located in: cytoplasm; involved in: regulation of auxin mediated signaling pathway; enables: molecular_function	involved in: other cellular processes; acts upstream of or within: post-embryonic development; located in: cytoplasm; acts upstream of or within: anatomical structure development; involved in: response to abiotic stimulus; involved in: response to chemical; involved in: response to endogenous stimulus; involved in: cell communication; acts upstream of or within: multicellular organism development…
AT5G43580	6.84859	4.58e-147	up	3.12033	1.39e-08	up	-1.73474	0.123943	ns	18.226	25.471	2443.55	1957.02	45.476	78.205	283.844	1001.21	AT5G43580.1	UPI	UNUSUAL SERINE PROTEASE INHIBITOR	99	Extracellular	acts upstream of or within: defense response to fungus; acts upstream of or within: defense response to insect; enables: serine-type endopeptidase inhibitor activity; involved in: response to wounding; located in: extracellular region; acts upstream of or within: defense response	acts upstream of or within: response to biotic stimulus; acts upstream of or within: response to external stimulus; acts upstream of or within: response to stress; enables: enzyme regulator activity; involved in: response to stress; located in: extracellular region
AT1G65845	5.24749	5e-147	up	3.60738	1.67e-105	up	-0.924644	1.47e-05	down	41.932	30.357	1200.65	1334.74	46.032	60.885	649.288	651.775	AT1G65845.1	NA	NA	104	Unknown	enables: molecular_function; is active in: cellular_component	enables: unknown molecular functions; is active in: unknown cellular components
AT3G52450	5.12011	6.44e-147	up	4.0916	2.73e-18	up	-0.768396	0.00281403	down	6.854	8.852	285.468	245.198	4.542	7.352	164.414	139.911	AT3G52450.1	PUB22 / AtPUB22	plant U-box 22	435	Nucleus	enables: ubiquitin-protein transferase activity; located in: nucleus; acts upstream of or within: protein ubiquitination; acts upstream of or within: response to water deprivation; located in: cytosol; enables: ubiquitin protein ligase activity; acts upstream of or within: respiratory burst involved in defense response; acts upstream of or within: protein autoubiquitination; acts upstream of or w…	enables: transferase activity; located in: nucleus; acts upstream of or within: other metabolic processes; acts upstream of or within: response to stress; located in: cytosol; acts upstream of or within: protein metabolic process; enables: catalytic activity; enables: protein binding; acts upstream of or within: response to abiotic stimulus; acts upstream of or within: response to chemical
AT5G59680	4.74748	1.5e-145	up	4.21202	5.77e-35	up	-0.362811	0.20128	ns	2.383	2.281	55.507	65.685	1.455	2.968	50.257	41.543	AT5G59680.1	NA	NA	887	Unknown	enables: protein serine/threonine kinase activity; enables: protein binding; acts upstream of or within: phosphorylation; enables: kinase activity; located in: cellular_component	enables: kinase activity; enables: transferase activity; enables: protein binding; acts upstream of or within: other metabolic processes; enables: catalytic activity; located in: unknown cellular components
AT4G21120	6.88173	1.19e-143	up	4.81463	1.21e-23	up	-1.20365	1.3e-07	down	1.222	2.289	211.363	188.72	1.389	2.627	81.092	88.369	AT4G21120.1	AtCAT1 / CAT1 / AAT1	amino acid transporter 1 / CATIONIC AMINO ACID TRANSPORTER 1	594	Cell_membrane	located in: plasma membrane; located in: cytoplasm; enables: basic amino acid transmembrane transporter activity; is active in: plasma membrane; acts upstream of or within: basic amino acid transport; acts upstream of or within: L-arginine import across plasma membrane; enables: L-lysine transmembrane transporter activity; located in: membrane; enables: L-glutamate transmembrane transporter activ…	located in: plasma membrane; located in: cytoplasm; enables: transporter activity; is active in: plasma membrane; acts upstream of or within: transport; acts upstream of or within: other cellular processes; located in: other membranes; involved in: transport
AT1G49000	5.94179	2.11e-142	up	5.99155	1.46e-122	up	0.0497295	0.889669	ns	1.881	1.994	109.301	109.389	1.687	2.078	124.235	96.661	AT1G49000.1	NA	NA	156	Mitochondrion	located in: mitochondrion; enables: molecular_function	located in: mitochondrion; enables: unknown molecular functions
AT4G08850	3.25859	4.21e-142	up	2.74965	2.6e-54	up	-0.481714	0.0925394	ns	54.781	58.142	507.962	550.916	51.877	57.215	425.425	314.342	AT4G08850.1	MIK2	MDIS1-INTERACTING RECEPTOR LIKE KINASE2	1045	Cell_membrane	is active in: plasma membrane; acts upstream of or within: pollen tube guidance; enables: protein binding; located in: plasma membrane; acts upstream of or within positive effect: indole glucosinolate biosynthetic process; has protein modification of type: protein phosphorylation; involved in: response to molecule of bacterial origin; acts upstream of or within positive effect: response to herbiv…	is active in: plasma membrane; acts upstream of or within: response to external stimulus; enables: protein binding; located in: plasma membrane; acts upstream of or within positive effect: biosynthetic process; has protein modification of type: other metabolic processes; acts upstream of or within: anatomical structure development; has protein modification of type: protein metabolic process; invo…
AT5G38940	4.82304	6.75e-141	up	3.68261	9.28e-43	up	-0.150631	0.679773	ns	13.491	16.229	458.497	409.935	23.948	38.117	320.998	441.468	AT5G38940.2	NA	NA	247	Extracellular	enables: manganese ion binding; located in: extracellular region; involved in: biological_process; located in: plant-type cell wall	enables: other binding; located in: extracellular region; involved in: unknown biological processes; located in: cell wall
AT1G64400	5.1173	8.33e-140	up	3.81608	8.5e-81	up	-0.889335	0.00315399	down	20.457	17.997	772.112	579.286	23.445	22.982	319.686	392.592	AT1G64400.1	LACS3	long-chain acyl-CoA synthetase 3	665	Mitochondrion	enables: long-chain fatty acid-CoA ligase activity; involved in: fatty acid metabolic process; located in: endoplasmic reticulum; is active in: membrane; acts upstream of or within: fatty acid biosynthetic process; located in: mitochondrion; is active in: endoplasmic reticulum	enables: catalytic activity; involved in: other metabolic processes; located in: endoplasmic reticulum; is active in: other membranes; involved in: lipid metabolic process; acts upstream of or within: other metabolic processes; located in: mitochondrion; is active in: endoplasmic reticulum; acts upstream of or within: lipid metabolic process; acts upstream of or within: biosynthetic process
AT3G20810	-4.52407	2.24e-138	down	-4.14586	6.27e-163	down	0.0246668	0.963968	ns	156.191	131.343	6.083	6.656	108.854	112.413	5.755	6.861	AT3G20810.2	JMJ30 / JMJD5	Jumonji C domain-containing protein 30 / jumonji domain containing 5	429	Nucleus	involved in: regulation of brassinosteroid mediated signaling pathway; involved in: regulation of gene expression; acts upstream of or within: regulation of seedling development; enables: protein binding; located in: nucleus; involved in: regulation of circadian rhythm; involved in: response to abscisic acid; involved in: response to temperature stimulus; enables: DNA-binding transcription factor…	involved in: response to chemical; involved in: other metabolic processes; acts upstream of or within: post-embryonic development; enables: protein binding; located in: nucleus; involved in: circadian rhythm; involved in: response to abiotic stimulus; involved in: response to endogenous stimulus; enables: DNA-binding transcription factor activity; acts upstream of or within: response to endogenou…
AT3G16150	6.71051	8.34e-134	up	4.66389	3.4e-28	up	-1.41589	0.00250165	down	2.473	1.734	258.58	185.65	3.106	2.419	49.764	112.486	AT3G16150.1	ASPGB1	asparaginase B1	325	Cytoplasm	enables: asparaginase activity; located in: cytoplasm	enables: hydrolase activity; located in: cytoplasm
AT5G05190	4.3506	9.01e-133	up	3.4258	1.81e-34	up	-0.731334	0.00359954	down	4.497	4.572	96.956	84.115	3.541	6.503	51.668	54.794	AT5G05190.1	EDR4	ENHANCED DISEASE RESISTANCE4	615	Nucleus	involved in: regulation of endocytosis; involved in: salicylic acid mediated signaling pathway; enables: protein binding; involved in: response to fungus; located in: plasma membrane; located in: nucleus; involved in: regulation of defense response to fungus; located in: endosome	involved in: other cellular processes; involved in: response to chemical; enables: protein binding; involved in: response to biotic stimulus; located in: plasma membrane; located in: nucleus; involved in: response to external stimulus; involved in: transport; involved in: signal transduction; involved in: response to stress; involved in: cellular component organization; located in: endosome
AT4G12480	3.21445	1.02e-128	up	0.60266	0.00201694	up	-1.05974	3.89e-06	down	271.49	265.287	2316.65	2634.62	759.4	661.668	1078.88	1233.18	AT4G12480.1	EARLI1 / pEARLI 1	EARLY ARABIDOPSIS ALUMINUM INDUCED 1	168	Extracellular	located in: chloroplast outer membrane; acts upstream of or within: response to abscisic acid; located in: extracellular region; located in: plant-type cell wall; located in: endoplasmic reticulum; acts upstream of or within: defense response to fungus; acts upstream of or within: induced systemic resistance; acts upstream of or within: response to cold; acts upstream of or within: response to sa…	located in: other intracellular components; acts upstream of or within: response to chemical; located in: extracellular region; located in: cell wall; located in: endoplasmic reticulum; acts upstream of or within: response to external stimulus; located in: other membranes; acts upstream of or within: response to abiotic stimulus; located in: other cellular components; acts upstream of or within: …
AT1G30700	7.87831	3.88e-126	up	4.50089	0.000119868	up	-1.67717	3.99e-07	down	5.723	7.895	1492.66	1130.3	5.898	9.477	315.634	484.288	AT1G30700.1	AtBBE8	NA	527	Chloroplast	located in: chloroplast; enables: FAD binding; located in: plant-type cell wall	located in: chloroplast; enables: nucleotide binding; enables: other binding; located in: cell wall
AT1G30730	6.92918	4.91e-125	up	4.54878	1.91e-05	up	-1.65802	7.4e-11	down	2.946	5.335	463.734	427.418	1.377	4.45	120.133	155.087	AT1G30730.1	AtBBE11	NA	526	Cytoplasm	enables: FAD binding; located in: plant-type cell wall; located in: cytoplasm	enables: other binding; enables: nucleotide binding; located in: cell wall; located in: cytoplasm
AT2G30750	6.40073	1.37e-123	up	4.79871	8.13e-08	up	-1.43224	2.17e-06	down	22.53	24.54	1988.92	1429.09	11.47	11.199	547.239	689.538	AT2G30750.1	CYP71A12	"cytochrome P450 / family 71 / subfamily A / polypeptide 12"	497	Unknown	involved in: induced systemic resistance; acts upstream of or within: induced systemic resistance; enables: protein binding; located in: endoplasmic reticulum lumen; acts upstream of or within: defense response to bacterium; acts upstream of or within: response to bacterium; enables: oxidoreductase activity	involved in: response to external stimulus; acts upstream of or within: response to stress; enables: protein binding; located in: other intracellular components; acts upstream of or within: response to biotic stimulus; involved in: response to stress; acts upstream of or within: response to external stimulus; involved in: response to biotic stimulus; located in: endoplasmic reticulum; enables: ca…
AT2G42060	6.35367	1.44e-123	up	5.38617	2.82e-41	up	-0.798321	0.000912951	down	1.388	1.782	118.008	112.219	0.699	1.708	63.767	65.386	AT2G42060.1	NA	NA	268	Unknown	enables: molecular_function; is active in: cellular_component	enables: unknown molecular functions; is active in: unknown cellular components
AT3G26500	4.4703	4.93e-121	up	3.81346	1.72e-69	up	-0.739306	0.00385389	down	7.782	8.288	179.693	151.809	5.408	7.368	101.398	92.573	AT3G26500.1	PIRL2	plant intracellular ras group-related LRR 2	471	Unknown	involved in: microgametogenesis; is active in: cellular_component; involved in: intracellular signal transduction; acts upstream of or within: microgametogenesis; enables: molecular_function	involved in: multicellular organism development; is active in: unknown cellular components; involved in: signal transduction; acts upstream of or within: multicellular organism development; enables: unknown molecular functions
AT4G19970	6.76606	7.81e-121	up	5.22951	6.72e-25	up	-1.20324	0.000306737	down	0.9	1.169	104.092	92.991	0.785	0.611	32.956	50.483	AT4G19970.1	NA	NA	377	Cytoplasm	located in: cytoplasm; enables: molecular_function	located in: cytoplasm; enables: unknown molecular functions
AT1G26420	6.07429	9.84e-121	up	4.45999	2.87e-07	up	-1.19029	3.97e-06	down	5.083	7.481	421.667	336.049	4.25	3.467	155.391	168.836	AT1G26420.1	AtBBE7	NA	529	Cytoplasm	located in: cytoplasm; enables: FAD binding; acts upstream of or within: defense response to bacterium; located in: plant-type cell wall	located in: cytoplasm; enables: nucleotide binding; enables: other binding; acts upstream of or within: response to external stimulus; acts upstream of or within: response to biotic stimulus; located in: cell wall; acts upstream of or within: response to stress
AT2G38870	5.02107	1.61e-120	up	3.35027	3.91e-23	up	-1.10383	0.00945884	down	126.433	99.812	4177.79	3049.68	135.605	147.686	1117.3	2160.2	AT2G38870.1	NA	NA	70	Extracellular	located in: extracellular region; located in: plant-type cell wall; involved in: response to wounding; enables: serine-type endopeptidase inhibitor activity; acts upstream of or within: defense response to fungus; located in: cytosol	located in: extracellular region; located in: cell wall; involved in: response to stress; enables: enzyme regulator activity; acts upstream of or within: response to stress; located in: cytosol; acts upstream of or within: response to biotic stimulus; acts upstream of or within: response to external stimulus
AT2G39518	7.64532	2.42e-120	up	4.62609	7.86e-06	up	-1.24102	2e-05	down	4.507	9.824	1549.75	1148.26	7.929	12.183	507.395	607.267	AT2G39518.1	CASPL4D2	CASP-like protein 4D2	174	Chloroplast	enables: molecular_function; located in: chloroplast; involved in: biological_process	enables: unknown molecular functions; located in: chloroplast; involved in: unknown biological processes
AT5G39580	8.15024	1.12e-118	up	4.70452	0.00224409	up	-1.46893	3.02e-07	down	6.464	15.385	3616.95	2627.5	11.364	9.242	1009.35	1193.79	AT5G39580.1	PRX62	NA	319	Extracellular	acts upstream of or within: defense response to fungus; located in: extracellular region; involved in: response to stress; is active in: plant-type cell wall; enables: peroxidase activity; located in: Golgi apparatus	acts upstream of or within: response to stress; located in: extracellular region; involved in: response to stress; is active in: cell wall; acts upstream of or within: response to external stimulus; acts upstream of or within: response to biotic stimulus; enables: catalytic activity; located in: Golgi apparatus
AT1G67980	8.33289	9.48e-118	up	4.79872	0.000108888	up	-2.12361	9.2e-06	down	1.748	2.231	926.878	461.817	1.281	3.106	105.04	206.438	AT1G67980.1	CCOAMT	caffeoyl-CoA 3-O-methyltransferase	232	Cytoplasm	acts upstream of or within: lignin biosynthetic process; enables: caffeoyl-CoA O-methyltransferase activity; located in: chloroplast; located in: cytoplasm; enables: S-adenosylmethionine-dependent methyltransferase activity; acts upstream of or within: methylation; located in: cytosol	acts upstream of or within: secondary metabolic process; enables: transferase activity; located in: chloroplast; located in: cytoplasm; acts upstream of or within: biosynthetic process; acts upstream of or within: other metabolic processes; located in: cytosol
AT5G67340	4.3794	5.86e-117	up	3.68253	5e-49	up	-0.913928	0.000275292	down	4.254	4.709	102.115	85.898	2.877	3.776	48.026	49.41	AT5G67340.1	PUB2	NA	707	Unknown	is active in: nucleus; enables: ubiquitin-protein transferase activity; is active in: cytoplasm	is active in: nucleus; enables: catalytic activity; enables: transferase activity; is active in: cytoplasm
AT1G51890	5.3953	8.43e-116	up	4.36559	1.74e-65	up	-0.791717	0.000992962	down	6.263	9.74	361.75	317.506	6.905	9.245	202.358	180.773	AT1G51890.2	NA	NA	898	Unknown	involved in: defense response to bacterium; involved in: protein phosphorylation; enables: protein kinase activity; enables: protein binding; enables: ATP binding; enables: protein serine/threonine kinase activity; enables: histone H2AS1 kinase activity; located in: nucleus; enables: kinase activity	involved in: response to biotic stimulus; involved in: other metabolic processes; enables: transferase activity; enables: protein binding; enables: nucleotide binding; involved in: response to stress; enables: catalytic activity; involved in: protein metabolic process; enables: other binding; involved in: response to external stimulus; enables: kinase activity; located in: nucleus
AT4G03460	8.59958	2.77e-113	up	5.8541	1.65e-07	up	-1.07002	0.000247765	down	0.087	0.317	111.763	85.414	0.341	0.265	41.825	49.896	AT4G03460.1	NA	NA	628	Cytoplasm	enables: molecular_function; located in: cytoplasm	enables: unknown molecular functions; located in: cytoplasm
AT5G38900	5.4901	3.46e-113	up	3.58479	2.59e-17	up	-1.23795	0.000349512	down	8.188	10.136	486.276	335.674	10.247	9.78	141.575	198.736	AT5G38900.2	PDI	Protein Disulfide Isomerase	236	Chloroplast	enables: oxidoreductase activity; located in: chloroplast	enables: catalytic activity; located in: chloroplast
AT4G28420	9.51138	3.52e-113	up	11.7469	3.78e-39	up	-0.677107	0.0684725	ns	0.451	0.32	239.684	174.08	0	0.036	101.818	150.753	AT4G28420.2	NA	NA	449	Cytoplasm	involved in: L-tyrosine catabolic process; located in: cytoplasm; enables: L-tyrosine-2-oxoglutarate transaminase activity; acts upstream of or within: defense response to bacterium; is active in: cytosol	involved in: other metabolic processes; located in: cytoplasm; enables: transferase activity; acts upstream of or within: response to external stimulus; involved in: catabolic process; is active in: cytosol; acts upstream of or within: response to stress; acts upstream of or within: response to biotic stimulus
AT4G31500	2.96291	1.63e-112	up	2.17286	4.5e-37	up	-0.678758	0.00484569	down	282.922	262.261	2152.74	2074.01	309.624	251.529	1408.36	1168.75	AT4G31500.1	RNT1 / RED1 / SUR2 / ATR4 / CYP83B1	RED ELONGATED 1 / SUPERROOT 2 / ALTERED TRYPTOPHAN REGULATION 4 / RUNT 1 / "cytochrome P450 / family 83 / subfamily B / polypeptide 1"	499	Chloroplast	located in: plasma membrane; acts upstream of or within: defense response to bacterium; acts upstream of or within: adventitious root development; acts upstream of or within: shade avoidance; acts upstream of or within: defense response by callose deposition in cell wall; acts upstream of or within: indole glucosinolate biosynthetic process; located in: mitochondrion; enables: oxidoreductase acti…	located in: plasma membrane; acts upstream of or within: response to biotic stimulus; acts upstream of or within: anatomical structure development; acts upstream of or within: response to light stimulus; acts upstream of or within: response to chemical; acts upstream of or within: biosynthetic process; located in: mitochondrion; enables: catalytic activity; acts upstream of or within: response to…
AT1G11260	3.73305	2.64e-112	up	2.60615	1.39e-11	up	-1.53413	5.49e-07	down	77.589	60.676	918.957	881.916	33.327	74.217	237.33	367.994	AT1G11260.1	STP1 / ATSTP1	sugar transporter 1 / SUGAR TRANSPORTER 1	522	Cytoplasm	located in: plasma membrane; located in: extracellular region; located in: plant-type vacuole; enables: monosaccharide transmembrane transporter activity; located in: cytoplasm; acts upstream of or within: monosaccharide transmembrane transport; located in: plasmodesma; enables: carbohydrate transmembrane transporter activity	located in: plasma membrane; located in: extracellular region; located in: vacuole; enables: transporter activity; located in: cytoplasm; acts upstream of or within: transport; acts upstream of or within: other cellular processes; located in: other cellular components
AT1G21400	5.0078	1.2e-111	up	3.27859	8.6e-22	up	-1.71323	0.000139599	down	22.851	26.207	903.461	619.657	21.626	23.655	142.367	310.379	AT1G21400.5	E1A1	NA	524	Mitochondrion	located in: mitochondrion; involved in: cellular response to sucrose starvation; part of: branched-chain alpha-ketoacid dehydrogenase complex; involved in: response to absence of light; involved in: branched-chain amino acid catabolic process; acts upstream of or within: branched-chain amino acid catabolic process; involved in: response to sucrose; located in: chloroplast	located in: mitochondrion; involved in: other cellular processes; part of: other cellular components; involved in: response to light stimulus; involved in: response to stress; involved in: other metabolic processes; acts upstream of or within: other metabolic processes; involved in: response to chemical; acts upstream of or within: catabolic process; involved in: catabolic process; located in: ch…
AT1G13080	3.22597	1.82e-111	up	2.32255	1.62e-37	up	-0.606124	0.0202153	down	17.288	17.252	148.899	160.564	18.256	22.231	110.212	88.033	AT1G13080.1	CYP71B2	"cytochrome P450 / family 71 / subfamily B / polypeptide 2"	502	Chloroplast	enables: oxidoreductase activity; acts upstream of or within: heat acclimation; located in: chloroplast; located in: extracellular region	enables: catalytic activity; acts upstream of or within: response to stress; acts upstream of or within: response to abiotic stimulus; located in: chloroplast; located in: extracellular region
AT5G46050	3.75336	1.72e-109	up	2.10495	1.54e-09	up	-0.963286	0.000185296	down	6.295	6.733	81.959	83.054	12.457	10.511	37.037	45.422	AT5G46050.1	AtNPF5.2 / ATPTR3 / PTR3 / NPF5.2	ARABIDOPSIS THALIANA PEPTIDE TRANSPORTER 3 / NRT1/ PTR family 5.2 / peptide transporter 3	582	Nucleus	acts upstream of or within: defense response to bacterium; located in: nucleus; acts upstream of or within: hyperosmotic salinity response; acts upstream of or within: response to abscisic acid; acts upstream of or within: response to salicylic acid; acts upstream of or within: dipeptide transport; is active in: membrane; acts upstream of or within: response to phenylalanine; acts upstream of or …	acts upstream of or within: response to stress; located in: nucleus; acts upstream of or within: response to abiotic stimulus; acts upstream of or within: response to chemical; acts upstream of or within: transport; is active in: other membranes; acts upstream of or within: response to endogenous stimulus; enables: transporter activity; acts upstream of or within: response to biotic stimulus; inv…
AT1G69930	6.62009	1.82e-109	up	3.91597	0.000381395	up	-1.72324	0.000116498	down	1.613	2.236	236.933	163.391	1.433	2.06	38.106	80.153	AT1G69930.1	GSTU11 / ATGSTU11	glutathione S-transferase TAU 11	234	Cytoplasm	located in: cytoplasm; acts upstream of or within: toxin catabolic process; enables: glutathione transferase activity; is active in: cytoplasm; involved in: glutathione metabolic process	located in: cytoplasm; acts upstream of or within: catabolic process; enables: transferase activity; acts upstream of or within: secondary metabolic process; is active in: cytoplasm; involved in: other metabolic processes; acts upstream of or within: response to chemical
AT4G25110	4.31845	1.83e-109	up	2.99103	2.24e-57	up	-0.769155	0.00214361	down	6.303	6.355	141.071	121.018	9.194	11.139	77.186	72.999	AT4G25110.1	MCP1c / AtMCP1c / MC2 / AtMC2	metacaspase 1c / metacaspase 2	418	Unknown	involved in: proteolysis; enables: cysteine-type endopeptidase activity; acts upstream of or within: negative regulation of programmed cell death; is active in: cytoplasm	involved in: protein metabolic process; enables: catalytic activity; acts upstream of or within: other cellular processes; enables: hydrolase activity; acts upstream of or within: cell death; is active in: cytoplasm
AT5G05340	4.87627	5.88e-109	up	4.6516	4.86e-24	up	-0.917558	0.0437941	down	7.294	6.198	223.049	169.524	4.205	2.304	66.135	136.385	AT5G05340.1	PRX52	peroxidase 52	324	Extracellular	acts upstream of or within: lignin biosynthetic process; involved in: lignin biosynthetic process; enables: peroxidase activity; is active in: plant-type cell wall; located in: Golgi apparatus; acts upstream of or within: positive regulation of syringal lignin biosynthetic process; involved in: response to oxidative stress; located in: plant-type cell wall; acts upstream of or within: xylem devel…	acts upstream of or within: biosynthetic process; involved in: biosynthetic process; enables: catalytic activity; is active in: cell wall; located in: Golgi apparatus; acts upstream of or within: other metabolic processes; involved in: response to stress; acts upstream of or within: other cellular processes; involved in: secondary metabolic process; located in: cell wall; acts upstream of or with…
AT1G61360	3.95747	9.28e-109	up	3.06451	3.72e-37	up	-0.966418	9.07e-05	down	12.947	12.296	200.968	166.542	8.699	10.427	92.645	91.03	AT1G61360.1	NA	NA	821	Extracellular	located in: nucleus; involved in: immune response; located in: extracellular region; is active in: plasma membrane; enables: calmodulin binding; enables: protein serine/threonine kinase activity; involved in: signal transduction	located in: nucleus; involved in: other biological processes; located in: extracellular region; is active in: plasma membrane; enables: protein binding; enables: transferase activity; enables: kinase activity; enables: catalytic activity; involved in: signal transduction
AT5G40590	5.51977	4.5e-108	up	6.71147	6.3e-14	up	-0.34192	0.306738	ns	5.556	9.294	334.074	309.272	0.669	2.373	206.315	288.244	AT5G40590.1	NA	NA	234	Nucleus	enables: molecular_function; located in: nucleus	enables: unknown molecular functions; located in: nucleus
AT4G15417	6.31727	6.36e-106	up	4.72729	9.74e-35	up	-0.902991	0.000584438	down	1.843	1.729	130.696	110.893	1.198	2.743	61.971	64.217	AT4G15417.2	ATRTL1 / RTL1	RNAse II-like 1	289	Unknown	involved in: siRNA processing; is active in: nucleus; involved in: RNA processing; is active in: cytoplasm; enables: ribonuclease III activity; located in: cytoplasm; enables: RNA binding	involved in: other metabolic processes; is active in: nucleus; involved in: biosynthetic process; is active in: cytoplasm; enables: nuclease activity; enables: catalytic activity; enables: hydrolase activity; involved in: nucleobase-containing compound metabolic process; located in: cytoplasm; enables: RNA binding; involved in: other cellular processes
AT3G52400	3.4629	1.64e-105	up	3.35894	2.46e-41	up	-0.653561	0.00572952	down	42.685	45.26	484.328	432.816	20.217	29.808	292.09	277.012	AT3G52400.1	ATSYP122 / SYP122	syntaxin of plants 122	341	Unknown	acts upstream of or within: membrane fusion; is active in: plasma membrane; acts upstream of or within: salicylic acid mediated signaling pathway; acts upstream of or within: protein targeting to membrane; involved in: vesicle fusion; acts upstream of or within: regulation of plant-type hypersensitive response; located in: plasma membrane; acts upstream of or within: jasmonic acid mediated signal…	acts upstream of or within: cellular component organization; is active in: plasma membrane; acts upstream of or within: signal transduction; acts upstream of or within: other cellular processes; involved in: transport; acts upstream of or within: cell death; acts upstream of or within: response to stress; located in: plasma membrane; acts upstream of or within: response to external stimulus; acts…
AT4G18950	4.53469	1.69e-104	up	3.00736	3.86e-53	up	-1.34139	4.72e-06	down	29.158	34.385	820.163	602.951	31.819	31.152	247.325	301.094	AT4G18950.1	BHP	BLUE LIGHT-DEPENDENT H+-ATPASE PHOSPHORYLATION	459	Cytoplasm	enables: protein serine/threonine/tyrosine kinase activity; enables: protein kinase activity; has protein modification of type: protein phosphorylation; enables: protein binding; located in: cytoplasm; acts upstream of or within: regulation of stomatal movement; involved in: signal transduction; involved in: response to blue light; enables: protein serine/threonine kinase activity; located in: cy…	enables: kinase activity; enables: catalytic activity; has protein modification of type: protein metabolic process; enables: protein binding; located in: cytoplasm; enables: transferase activity; acts upstream of or within: other cellular processes; involved in: signal transduction; involved in: response to light stimulus; has protein modification of type: other metabolic processes; located in: c…
AT4G01720	3.13427	2.78e-104	up	2.265	1.58e-33	up	-0.545019	0.0525289	ns	16.397	16.578	135.588	140.651	19.524	20.635	105.244	79.478	AT4G01720.1	WRKY47 / AtWRKY47	NA	489	Nucleus	enables: DNA-binding transcription factor activity; enables: protein binding; involved in: regulation of DNA-templated transcription; enables: sequence-specific DNA binding; located in: nucleus	enables: DNA-binding transcription factor activity; enables: protein binding; involved in: biosynthetic process; enables: DNA binding; involved in: nucleobase-containing compound metabolic process; involved in: other cellular processes; located in: nucleus; involved in: other metabolic processes
AT5G36907	5.4881	4.46e-102	up	3.97859	3.41e-13	up	-0.633491	0.163928	ns	3.339	3.036	125.37	140.619	2.571	4.861	55.588	111.03	AT5G36907.1	NA	NA	74	Unknown	involved in: reactive oxygen species biosynthetic process; enables: molecular_function; is active in: cellular_component	involved in: biosynthetic process; enables: unknown molecular functions; involved in: other metabolic processes; is active in: unknown cellular components
AT5G22300	5.36276	1.84e-100	up	4.03997	1.31e-17	up	-1.2113	0.000180438	down	17.484	19.179	958.104	611.703	12.05	13.319	338.772	324.62	AT5G22300.1	AtNIT4 / NIT4	nitrilase 4 / NITRILASE 4	355	Cell_membrane	located in: cytosol; enables: indole-3-acetonitrile nitrilase activity; enables: 3-cyanoalanine hydratase activity; enables: cyanoalanine nitrilase activity; enables: nitrilase activity; involved in: detoxification of nitrogen compound; enables: nitrile hydratase activity; acts upstream of or within: detoxification of nitrogen compound; acts upstream of or within: cyanide metabolic process; locat…	located in: cytosol; enables: hydrolase activity; enables: catalytic activity; involved in: response to chemical; acts upstream of or within: response to chemical; acts upstream of or within: other metabolic processes; located in: plasma membrane
AT4G20860	5.81189	1.74e-99	up	3.78343	1.41e-16	up	-1.42472	9.49e-09	down	38.697	57.802	2672.96	2103.76	31.358	55.116	874.542	863.491	AT4G20860.1	AtBBE22 / BBE22 / CELLOX	CELLODEXTRIN OXIDASE / Berberine Bridge Enzyme 22	530	Cytoplasm	involved in: glucose catabolic process; acts upstream of or within: positive regulation of hydrogen peroxide biosynthetic process; located in: plant-type cell wall; acts upstream of or within: cellular response to hypoxia; enables: FAD binding; involved in: response to jasmonic acid; located in: cytoplasm	involved in: catabolic process; acts upstream of or within: other cellular processes; acts upstream of or within: other metabolic processes; located in: cell wall; acts upstream of or within: response to abiotic stimulus; enables: other binding; involved in: other metabolic processes; involved in: response to endogenous stimulus; enables: nucleotide binding; acts upstream of or within: biosynthet…
AT5G56870	4.6019	2.22e-99	up	2.74695	1.5e-12	up	-1.62086	5.97e-09	down	30.914	43.245	850.343	804.253	29.783	60.644	217.262	306.702	AT5G56870.1	BGAL4	beta-galactosidase 4	724	Extracellular	involved in: plant-type cell wall modification; located in: extracellular region; is active in: plant-type cell wall; involved in: galactose catabolic process; involved in: carbohydrate metabolic process; located in: plastid; enables: beta-galactosidase activity; is active in: vacuole	involved in: cellular component organization; located in: extracellular region; is active in: cell wall; involved in: other metabolic processes; involved in: carbohydrate metabolic process; located in: plastid; involved in: other cellular processes; enables: hydrolase activity; involved in: catabolic process; is active in: vacuole
AT5G64510	4.19535	3.1e-99	up	3.79592	1.77e-54	up	-0.834681	0.00337187	down	3.659	3.487	69.478	63.46	2.462	2.432	41.216	31.584	AT5G64510.1	TIN1	tunicamycin induced 1	424	Chloroplast	involved in: response to abscisic acid; involved in: endoplasmic reticulum unfolded protein response; acts upstream of or within: pollen wall assembly; involved in: response to heat; involved in: response to osmotic stress; located in: endoplasmic reticulum; located in: chloroplast; acts upstream of or within: pollen development; enables: molecular_function	involved in: response to endogenous stimulus; involved in: other cellular processes; acts upstream of or within: anatomical structure development; involved in: response to abiotic stimulus; involved in: response to chemical; involved in: response to stress; located in: endoplasmic reticulum; acts upstream of or within: cellular component organization; acts upstream of or within: other cellular pr…
AT5G36925	6.3062	7.84e-99	up	4.21249	1.95e-24	up	-0.834983	0.0033463	down	1.151	1.345	120.188	102.999	2.41	2.279	55.922	66.235	AT5G36925.1	ARACIN1	ARACIN1	76	Mitochondrion	involved in: defense response to fungus; involved in: response to hydrogen peroxide; involved in: response to heat; acts upstream of or within: defense response to other organism; involved in: response to jasmonic acid; involved in: response to cold; located in: nucleus; involved in: response to fungus; enables: LRR domain binding; involved in: response to salicylic acid; located in: mitochondrio…	involved in: response to external stimulus; involved in: response to chemical; involved in: response to abiotic stimulus; acts upstream of or within: response to stress; involved in: response to stress; acts upstream of or within: response to external stimulus; acts upstream of or within: response to biotic stimulus; located in: nucleus; involved in: response to biotic stimulus; enables: protein …
AT3G19010	3.13255	8.03e-99	up	2.62871	2.98e-55	up	-0.594468	0.0126099	down	100.247	111.656	930.683	859.855	107.748	84.96	614.814	542.677	AT3G19010.1	NA	NA	349	Cytoplasm	located in: cytoplasm; located in: cytosol; enables: molecular_function	located in: cytoplasm; located in: cytosol; enables: unknown molecular functions
AT1G51620	5.15703	4.12e-98	up	3.65306	9.15e-69	up	-1.03767	5.03e-05	down	1.956	2.304	88.856	78.065	2.815	3.218	37.972	41.406	AT1G51620.2	NA	NA	336	Nucleus	is active in: plasma membrane; enables: protein kinase activity; enables: ATP binding; located in: nucleus; acts upstream of or within: phosphorylation	is active in: plasma membrane; enables: kinase activity; enables: nucleotide binding; located in: nucleus; acts upstream of or within: other metabolic processes; enables: other binding; enables: transferase activity; enables: catalytic activity
AT1G30755	4.09111	4.58e-98	up	3.51283	3.77e-48	up	-0.737025	0.00755795	down	7.375	7.809	136.098	107.609	4.842	6.206	68.824	73.982	AT1G30755.1	PSI2	PSK SIMULATOR 2	615	Nucleus	located in: nucleus; involved in: positive regulation of growth; enables: molecular_function	located in: nucleus; involved in: growth; enables: unknown molecular functions
AT1G02920	5.23013	7.61e-97	up	3.96824	5.66e-32	up	-0.926489	0.00122055	down	199.975	306.581	10870.8	8373.37	237.586	248.816	4501.22	5382.35	AT1G02920.1	ATGSTF8 / GSTF7 / ATGSTF7 / ATGST11 / GST11	GLUTATHIONE S-TRANSFERASE 11 / glutathione S-transferase 7 / ARABIDOPSIS GLUTATHIONE S-TRANSFERASE 11	209	Chloroplast	located in: nucleus; located in: cytoplasmic stress granule; located in: chloroplast; located in: cytoplasm; enables: cobalt ion binding; acts upstream of or within: defense response to bacterium; acts upstream of or within: toxin catabolic process; acts upstream of or within: response to cadmium ion; enables: glutathione transferase activity; is active in: cytoplasm; enables: glutathione binding…	located in: nucleus; located in: other intracellular components; located in: chloroplast; located in: cytoplasm; enables: other binding; acts upstream of or within: response to stress; acts upstream of or within: catabolic process; acts upstream of or within: response to chemical; enables: transferase activity; is active in: cytoplasm; acts upstream of or within: secondary metabolic process; acts…
AT2G19190	8.37148	1.31e-93	up	6.22593	3.13e-10	up	-0.856742	0.000265271	down	3.748	9.929	2054.39	1769.07	4.339	9.71	1031.01	1029.8	AT2G19190.1	SIRK / FRK1	FLG22-induced receptor-like kinase 1 / se- nescence-induced receptor-like kinase	876	Extracellular	enables: protein binding; located in: extracellular region; involved in: response to bacterium; acts upstream of or within: defense response to bacterium; enables: kinase activity	enables: protein binding; located in: extracellular region; involved in: response to biotic stimulus; acts upstream of or within: response to biotic stimulus; enables: kinase activity; acts upstream of or within: response to external stimulus; involved in: response to external stimulus; acts upstream of or within: response to stress
AT2G39530	6.90738	4.23e-93	up	4.67215	1.85e-06	up	-0.740118	0.018505	down	2.472	5.779	441.059	430.789	2.806	8.637	207.023	301.229	AT2G39530.1	CASPL4D1	CASP-like protein 4D1	178	Chloroplast	enables: molecular_function; located in: plasma membrane; located in: chloroplast	enables: unknown molecular functions; located in: plasma membrane; located in: chloroplast
AT1G14540	7.87402	6.38e-93	up	5.60668	4.85e-06	up	-0.835206	0.0182631	down	1.6	3.74	632.855	428.21	2.02	1.956	248.636	332.304	AT1G14540.1	PRX4 / PER4	peroxidase 4	315	Extracellular	enables: peroxidase activity; acts upstream of or within: cellular response to hypoxia; involved in: cellular response to hypoxia; is active in: plant-type cell wall; located in: extracellular region	enables: catalytic activity; acts upstream of or within: other cellular processes; involved in: response to stress; involved in: other cellular processes; involved in: response to abiotic stimulus; involved in: response to chemical; acts upstream of or within: response to chemical; is active in: cell wall; located in: extracellular region; acts upstream of or within: response to stress; acts upst…
AT2G32660	6.65946	9.19e-93	up	4.29731	1.3e-24	up	-1.42224	2.77e-05	down	1.557	0.809	115.601	88.809	2.613	1.02	29.649	44.771	AT2G32660.2	AtRLP22 / RLP22	receptor like protein 22	771	Cell_membrane	located in: plasma membrane; enables: kinase activity; acts upstream of or within: signal transduction	located in: plasma membrane; enables: kinase activity; acts upstream of or within: signal transduction
AT5G48400	6.38469	1.41e-92	up	4.24106	1.28e-14	up	-1.18011	0.00103075	down	0.969	1.908	128.883	94.743	1.332	1.654	37.782	58.519	AT5G48400.2	ATGLR1.2 / GLR1.2	GLUTAMATE RECEPTOR 1.2	867	Cell_membrane	is active in: plasma membrane; involved in: calcium-mediated signaling; located in: plasma membrane; enables: ligand-gated monoatomic ion channel activity; involved in: calcium ion transport; enables: signaling receptor activity; acts upstream of or within: intracellular calcium ion homeostasis; enables: intracellularly ligand-gated monoatomic ion channel activity; involved in: cellular response …	is active in: plasma membrane; involved in: signal transduction; located in: plasma membrane; enables: transporter activity; involved in: transport; enables: signaling receptor activity; acts upstream of or within: cellular homeostasis; involved in: response to chemical; enables: protein binding; acts upstream of or within: response to light stimulus; involved in: other cellular processes
AT1G16410	-8.24929	1.04e-91	down	-4.88329	2.09e-08	down	3.81157	6.65e-06	up	73.496	62.872	0.188	0.37	161.588	99.858	6.142	1.323	AT1G16410.1	CYP79F1 / BUS1 / SPS1	SUPERSHOOT 1 / BUSHY 1 / cytochrome p450 79f1	538	Chloroplast	located in: endoplasmic reticulum; is active in: membrane; located in: nucleus; involved in: glucosinolate biosynthetic process; acts upstream of or within: response to insect; acts upstream of or within: glucosinolate biosynthetic process; located in: chloroplast; involved in: response to insect; enables: oxidoreductase activity, acting on paired donors, with incorporation or reduction of molecu…	located in: endoplasmic reticulum; is active in: other membranes; located in: nucleus; involved in: biosynthetic process; acts upstream of or within: response to external stimulus; acts upstream of or within: other metabolic processes; located in: chloroplast; involved in: other metabolic processes; involved in: response to external stimulus; enables: catalytic activity; acts upstream of or withi…
AT1G61380	3.69874	2.95e-91	up	3.13557	4.12e-58	up	-0.442596	0.109949	ns	13.733	17.508	193.545	189.119	14.888	14.358	155.138	119.721	AT1G61380.1	LORE / SD1-29	S-domain-1 29 / ipooligosaccharide-specific reduced elicitation	805	Unknown	enables: ubiquitin protein ligase binding; involved in: lipopolysaccharide-mediated signaling pathway; enables: protein tyrosine kinase activity; enables: protein kinase activity; acts upstream of or within: pattern recognition receptor signaling pathway; located in: plasma membrane; enables: protein binding; acts upstream of or within: lipopolysaccharide-mediated signaling pathway; acts upstream…	enables: protein binding; involved in: response to biotic stimulus; enables: transferase activity; acts upstream of or within: response to stress; acts upstream of or within: response to biotic stimulus; located in: plasma membrane; acts upstream of or within: response to external stimulus; enables: catalytic activity; acts upstream of or within: protein metabolic process; acts upstream of or wit…
AT5G48540	4.99507	4.3e-91	up	3.9027	4.66e-21	up	-0.419507	0.103787	ns	14.873	18.812	479.436	452.044	14.064	17.791	368.464	311.35	AT5G48540.1	NA	NA	263	Extracellular	enables: molecular_function; located in: extracellular region; located in: secretory vesicle	enables: unknown molecular functions; located in: extracellular region; located in: cytoplasm; located in: other intracellular components
AT5G03700	3.60248	4.3e-91	up	2.82428	3.84e-18	up	-0.685078	0.00315399	down	9.806	10.746	114.571	115.393	6.261	10.674	73.331	66.163	AT5G03700.1	NA	NA	482	Extracellular	enables: molecular_function; located in: Golgi apparatus; located in: extracellular region; involved in: recognition of pollen; located in: endosome; located in: trans-Golgi network	enables: unknown molecular functions; located in: Golgi apparatus; located in: extracellular region; involved in: other cellular processes; located in: endosome; located in: other intracellular components
AT5G64905	7.54716	4.73e-91	up	5.74233	0.000129664	up	-0.86067	0.0530327	ns	2.08	1.646	399.555	243.879	0.24	2.157	129.115	217.12	AT5G64905.1	PROPEP3	elicitor peptide 3 precursor	96	Nucleus	located in: nucleus; enables: molecular_function; acts upstream of or within: cellular response to hypoxia; acts upstream of or within: defense response; involved in: innate immune response	located in: nucleus; enables: unknown molecular functions; acts upstream of or within: response to chemical; acts upstream of or within: response to stress; acts upstream of or within: other cellular processes; acts upstream of or within: response to abiotic stimulus; involved in: response to external stimulus; involved in: response to biotic stimulus; involved in: response to stress
AT4G23280	7.33301	7.05e-91	up	5.95203	3.7e-86	up	-0.717067	0.0266317	down	0.862	0.529	106.614	73.905	0.501	0.948	53.198	54.218	AT4G23280.1	CRK20	cysteine-rich RLK (RECEPTOR-like protein kinase) 20	666	Extracellular	is active in: plasma membrane; involved in: defense response to bacterium; acts upstream of or within: response to salicylic acid; acts upstream of or within: defense response to bacterium; enables: protein serine/threonine kinase activity; located in: extracellular region; involved in: plant-type hypersensitive response; located in: chloroplast; involved in: signal transduction; enables: kinase …	is active in: plasma membrane; involved in: response to stress; acts upstream of or within: response to chemical; acts upstream of or within: response to external stimulus; enables: transferase activity; located in: extracellular region; involved in: response to external stimulus; enables: catalytic activity; involved in: other cellular processes; located in: chloroplast; involved in: signal tran…
AT1G66920	2.90323	7.27e-91	up	2.32462	3.58e-30	up	-0.582583	0.0376491	down	18.518	18.094	126.228	134.096	19.152	15.502	96.785	72.79	AT1G66920.2	NA	NA	617	Extracellular	enables: protein kinase activity; enables: histone H2AS1 kinase activity; located in: extracellular region; involved in: protein phosphorylation; enables: polysaccharide binding; enables: ATP binding; acts upstream of or within: phosphorylation; enables: protein serine/threonine kinase activity	enables: catalytic activity; enables: transferase activity; located in: extracellular region; involved in: other metabolic processes; enables: carbohydrate binding; enables: other binding; involved in: protein metabolic process; acts upstream of or within: other metabolic processes; enables: nucleotide binding; enables: kinase activity
AT1G51820	6.49885	2.24e-90	up	4.18625	9.66e-27	up	-1.00753	1.67e-05	down	4.124	6.238	404.944	368.076	6.895	7.847	201.927	173.463	AT1G51820.1	SIF4	stress induced factor 4	885	Unknown	enables: ATP binding; enables: protein kinase activity; enables: histone H2AS1 kinase activity; located in: cellular_component; involved in: protein phosphorylation; enables: kinase activity; enables: protein serine/threonine kinase activity; enables: protein binding; acts upstream of or within: phosphorylation	enables: other binding; enables: kinase activity; enables: transferase activity; enables: catalytic activity; located in: unknown cellular components; enables: nucleotide binding; involved in: protein metabolic process; enables: protein binding; involved in: other metabolic processes; acts upstream of or within: other metabolic processes
AT5G61010	3.04003	2.35e-90	up	2.67372	7.64e-102	up	-0.518906	0.0366998	down	18.928	17.899	158.752	144.481	16.616	15.907	109.724	96.874	AT5G61010.1	EXO70E2 / ATEXO70E2	exocyst subunit exo70 family protein E2	639	Nucleus	enables: protein binding; located in: cytosol; located in: nucleus; located in: extracellular region; involved in: positive regulation of extracellular exosome assembly; acts upstream of or within: defense response by callose deposition; enables: SCF ubiquitin ligase complex binding; located in: plasma membrane; part of: exocyst; located in: extracellular exosome; involved in: regulation of prote…	enables: protein binding; located in: cytosol; located in: nucleus; located in: extracellular region; involved in: other cellular processes; acts upstream of or within: response to chemical; enables: other binding; acts upstream of or within: response to stress; located in: plasma membrane; part of: cytoplasm; involved in: other biological processes; involved in: cellular component organization; …
AT3G07195	3.84663	3.69e-90	up	3.78444	1.36e-35	up	-0.302752	0.334687	ns	7.551	6.429	105.034	97.265	4.288	5.471	90.57	69.604	AT3G07195.2	NA	NA	238	Nucleus	enables: molecular_function; is active in: plasma membrane; located in: nucleus; located in: plasma membrane; involved in: response to insect	enables: unknown molecular functions; is active in: plasma membrane; located in: nucleus; located in: plasma membrane; involved in: response to biotic stimulus; involved in: response to external stimulus
AT1G36622	6.48046	1.31e-88	up	4.48758	1.27e-15	up	-0.67731	0.0136304	down	3.017	5.064	326.417	273.31	5.87	3.475	169.612	196.409	AT1G36622.1	NA	NA	74	Extracellular	involved in: reactive oxygen species biosynthetic process; enables: receptor serine/threonine kinase binding; enables: LRR domain binding; located in: apoplast; located in: extracellular region	involved in: biosynthetic process; involved in: other metabolic processes; enables: signaling receptor binding; enables: protein binding; located in: extracellular region
AT2G38860	3.80805	1.32e-88	up	2.93397	3.9e-50	up	-0.631802	0.0144581	down	44.431	55.047	757.959	626.5	51.941	50.826	427.848	444.443	AT2G38860.2	DJ1E / YLS5 / DJ-1e	NA	398	Cytoplasm	located in: Golgi apparatus; located in: cytoplasm; enables: lactoylglutathione lyase activity	located in: Golgi apparatus; located in: cytoplasm; enables: catalytic activity
AT4G39780	3.74615	7.06e-88	up	2.80918	1.06e-29	up	-0.971513	0.00024311	down	19.957	22.355	315.636	261.478	16.454	19.391	133.615	153.648	AT4G39780.1	NA	NA	272	Nucleus	located in: nucleus; enables: DNA-binding transcription factor activity; enables: protein binding; involved in: regulation of DNA-templated transcription; is active in: nucleus; enables: sequence-specific DNA binding; enables: transcription cis-regulatory region binding; enables: DNA binding	located in: nucleus; enables: DNA-binding transcription factor activity; enables: protein binding; involved in: nucleobase-containing compound metabolic process; is active in: nucleus; involved in: other metabolic processes; involved in: other cellular processes; enables: DNA binding; involved in: biosynthetic process; enables: nucleic acid binding
AT5G11210	5.51867	3.42e-87	up	3.94274	3.77e-14	up	-1.20307	0.000108039	down	0.943	1.613	63.63	49.191	0.889	1.009	20.651	27.195	AT5G11210.5	ATGLR2.5 / GLR2.5	glutamate receptor 2.5 / ARABIDOPSIS THALIANA GLU	918	Cell_membrane	located in: plasma membrane; involved in: calcium ion transport; involved in: G protein-coupled receptor signaling pathway; enables: ligand-gated monoatomic ion channel activity; enables: calcium channel activity; involved in: calcium-mediated signaling; enables: glutamate receptor activity; enables: signaling receptor activity; acts upstream of or within: intracellular calcium ion homeostasis; a…	located in: plasma membrane; involved in: transport; involved in: signal transduction; enables: transporter activity; enables: signaling receptor activity; acts upstream of or within: cellular homeostasis; acts upstream of or within: response to light stimulus; is active in: plasma membrane; involved in: response to chemical; involved in: other cellular processes
AT1G13530	5.04079	7.13e-87	up	3.31974	5.2e-07	up	-1.48449	0.000533979	down	1.857	2.21	64.731	57.013	0.667	2.928	13.927	28.467	AT1G13530.1	SNAP30	soluble N-ethylmaleimide-sensitive factor (NSF) adaptor protein 30	385	Unknown	enables: molecular_function; is active in: cellular_component	enables: unknown molecular functions; is active in: unknown cellular components
AT3G23250	6.21294	1.54e-85	up	4.24283	2.99e-13	up	-1.04435	0.0100974	down	1.836	2.138	198.465	116.273	2.483	1.878	61.728	87.512	AT3G23250.1	MYB15 / ATY19 / ATMYB15	MYB DOMAIN PROTEIN 15 / myb domain protein 15	285	Nucleus	enables: protein binding; located in: nucleus; involved in: response to water deprivation; involved in: response to cold; involved in: response to salt stress; enables: DNA-binding transcription factor activity	enables: protein binding; located in: nucleus; involved in: response to chemical; involved in: response to abiotic stimulus; involved in: response to stress; enables: DNA-binding transcription factor activity
AT4G18940	5.33825	3.12e-85	up	4.10956	5.62e-17	up	-1.32352	7.08e-05	down	1.585	2.081	65.78	68.515	0.7	2.106	20.822	31.445	AT4G18940.1	NA	NA	196	Cytoplasm	involved in: cyclic nucleotide metabolic process; located in: cytoplasm; enables: 2',3'-cyclic-nucleotide 3'-phosphodiesterase activity; enables: cyclic-nucleotide phosphodiesterase activity	involved in: nucleobase-containing compound metabolic process; located in: cytoplasm; enables: hydrolase activity; involved in: other metabolic processes
AT1G10340	4.56928	9.28e-85	up	3.26825	5.14e-28	up	-1.51938	6.45e-09	down	7.829	8.012	227.306	193.377	7.018	10.011	64.11	79.057	AT1G10340.1	NA	NA	578	Cytoplasm	located in: cytoplasm; enables: molecular_function; is active in: membrane	located in: cytoplasm; enables: unknown molecular functions; is active in: other membranes
AT4G35770	5.52989	9.91e-85	up	3.88461	1.57e-05	up	-1.63589	0.000197454	down	45.872	76.291	3059.39	2187.61	18.4	80.262	524.742	1120.39	AT4G35770.1	SAG1 / SEN1 / DIN1 / ATSEN1	SENESCENCE ASSOCIATED GENE 1 / SENESCENCE 1 / DARK INDUCIBLE 1 / SENESCENCE-ASSOCIATED GENE 1 / ARABIDOPSIS THALIANA SENESCENCE 1	182	Chloroplast	located in: chloroplast; located in: nucleus; acts upstream of or within: response to jasmonic acid; acts upstream of or within: response to wounding; acts upstream of or within: response to oxidative stress; enables: molecular_function	located in: chloroplast; located in: nucleus; acts upstream of or within: response to chemical; acts upstream of or within: response to stress; enables: unknown molecular functions; acts upstream of or within: response to endogenous stimulus
AT3G02240	5.89732	1.07e-84	up	4.26372	3.29e-15	up	-1.41641	0.000246916	down	2.465	5.246	253.308	244.696	2.445	3.747	62.897	118.672	AT3G02240.1	RGF7 / GLV4	GOLVEN 4 / root meristem growth factor 7	102	Extracellular	involved in: regulation of root morphogenesis; involved in: regulation of root meristem growth; involved in: positive regulation of cell population proliferation; located in: extracellular region; involved in: regulation of lateral root development; involved in: cell differentiation; involved in: regulation of asymmetric cell division; enables: growth factor activity; located in: extracellular sp…	involved in: multicellular organism development; involved in: growth; involved in: anatomical structure development; involved in: other cellular processes; located in: extracellular region; involved in: cell differentiation; enables: signaling receptor binding; involved in: post-embryonic development
AT5G37600	4.24548	1.62e-84	up	3.92806	1.55e-89	up	-0.347474	0.302758	ns	177.219	170.838	3215.69	4051.91	173.633	179.152	3268.57	2298.76	AT5G37600.1	ATGSR1 / ATGLN1;1 / GLN1;1 / GSR 1	ARABIDOPSIS THALIANA GLUTAMINE SYNTHASE CLONE R1 / ARABIDOPSIS GLUTAMINE SYNTHASE 1;1 / GLUTAMINE SYNTHASE 1;1 / glutamine synthase clone R1	356	Cytoplasm	involved in: glutamine biosynthetic process; enables: glutamine synthetase activity; located in: cytosol; located in: plasmodesma; involved in: leaf senescence; is active in: cytoplasm; located in: plasma membrane; located in: plant-type cell wall; enables: protein binding; located in: cytoplasm; enables: copper ion binding; located in: plastid; located in: cytosolic ribosome; acts upstream of or…	involved in: biosynthetic process; enables: catalytic activity; located in: cytosol; involved in: other metabolic processes; located in: other cellular components; involved in: multicellular organism development; is active in: cytoplasm; involved in: anatomical structure development; located in: plasma membrane; located in: cell wall; enables: protein binding; located in: cytoplasm; enables: othe…
AT1G03090	4.51084	1.9e-84	up	2.68489	3e-11	up	-1.70252	0.0728205	ns	19.466	24.091	571.245	393.511	19.71	23.535	80.173	208.534	AT1G03090.2	MCCA	NA	734	Mitochondrion	located in: mitochondrion; located in: cytosolic ribosome; acts upstream of or within: L-leucine catabolic process; located in: extracellular region; is active in: mitochondrion; enables: cobalt ion binding; enables: methylcrotonoyl-CoA carboxylase activity	located in: mitochondrion; located in: ribosome; located in: cytosol; acts upstream of or within: other metabolic processes; located in: extracellular region; acts upstream of or within: catabolic process; is active in: mitochondrion; enables: other binding; enables: catalytic activity
AT3G09520	4.83531	2.94e-84	up	4.28812	7.66e-41	up	-0.437888	0.129488	ns	1.194	1.246	29.739	31.847	1.576	1.018	24.38	19.932	AT3G09520.1	EXO70H4 / ATEXO70H4	exocyst subunit exo70 family protein H4	628	Nucleus	involved in: exocytosis; enables: phosphatidylinositol-4,5-bisphosphate binding; part of: exocyst; located in: nucleus	involved in: other cellular processes; enables: lipid binding; enables: other binding; part of: cytoplasm; located in: nucleus; involved in: transport
AT3G20340	3.88348	3.07e-84	up	4.37812	1.02e-06	up	-1.23622	0.00230427	down	36.029	34.318	531.379	425.318	3.189	8.659	136.227	259.434	AT3G20340.1	NA	NA	115	Nucleus	enables: molecular_function; acts upstream of or within: response to oxidative stress; located in: nucleus	enables: unknown molecular functions; acts upstream of or within: response to stress; located in: nucleus
AT1G33610	3.37577	3.66e-84	up	2.66803	5.14e-23	up	-0.768712	0.00275701	down	8.318	7.955	75.506	82.337	5.204	8.355	49.516	40.782	AT1G33610.1	NA	NA	478	Cell_membrane	located in: plasma membrane; enables: molecular_function; acts upstream of or within: signal transduction; enables: peptide receptor activity	located in: plasma membrane; enables: unknown molecular functions; acts upstream of or within: signal transduction; enables: signaling receptor activity
AT2G26560	4.94491	3.83e-84	up	4.43513	3.62e-62	up	-1.13183	1.38e-05	down	38.775	51.836	1703.87	1389.27	28.541	25.156	638.675	738.826	AT2G26560.1	PLA IIA / PLP2 / PLA2A / PLAII alpha	PHOSPHOLIPASE A 2A / PATATIN-LIKE PROTEIN 2 / phospholipase A 2A	407	Chloroplast	acts upstream of or within: cellular response to hypoxia; located in: membrane; acts upstream of or within: plant-type hypersensitive response; enables: phospholipase activity; acts upstream of or within: oxylipin biosynthetic process; located in: chloroplast; acts upstream of or within: defense response to virus; enables: monoacylglycerol lipase activity; acts upstream of or within: response to …	acts upstream of or within: other cellular processes; located in: other membranes; acts upstream of or within: response to stress; acts upstream of or within: response to biotic stimulus; enables: hydrolase activity; acts upstream of or within: biosynthetic process; located in: chloroplast; acts upstream of or within: response to external stimulus; acts upstream of or within: response to chemical…
AT4G28350	4.51295	1.41e-83	up	5.01594	1.09e-49	up	-0.609718	0.0168168	down	5.077	3.597	96.412	83.969	1.066	1.785	58.191	57.231	AT4G28350.1	LecRK-VII.2	L-type lectin receptor kinase VII.2	681	Extracellular	is active in: plasma membrane; involved in: defense response to oomycetes; enables: transmembrane receptor protein serine/threonine kinase activity; located in: extracellular region; involved in: defense response to bacterium	is active in: plasma membrane; involved in: response to external stimulus; enables: catalytic activity; enables: signaling receptor activity; involved in: response to biotic stimulus; located in: extracellular region; involved in: response to stress; enables: transferase activity; enables: kinase activity
AT1G14550	8.55947	1.63e-82	up	6.29557	9.6e-09	up	-0.936688	0.00026336	down	0.278	0.162	93.639	113.758	0.257	0.243	50.792	54.617	AT1G14550.1	NA	NA	321	Extracellular	acts upstream of or within: cellular response to hypoxia; involved in: cellular response to hypoxia; located in: extracellular region; is active in: plant-type cell wall; enables: peroxidase activity	acts upstream of or within: response to abiotic stimulus; involved in: response to stress; located in: extracellular region; involved in: response to abiotic stimulus; acts upstream of or within: response to chemical; acts upstream of or within: response to stress; is active in: cell wall; enables: catalytic activity; involved in: response to chemical; involved in: other cellular processes; acts …
AT1G65730	5.89536	2.83e-82	up	3.72013	1.33e-48	up	-1.12102	9.08e-07	down	1.139	2.14	81.387	87.946	2.531	2.44	40.518	35.361	AT1G65730.1	YSL7	YELLOW STRIPE like 7	688	Nucleus	located in: nucleus; is active in: membrane; enables: oligopeptide transmembrane transporter activity	located in: nucleus; is active in: other membranes; enables: transporter activity
AT2G25470	6.3793	5.01e-82	up	3.32513	4.35e-20	up	-0.247655	0.41732	ns	0.3	0.209	19.476	23.309	2.517	1.649	18.233	16.83	AT2G25470.3	RLP21 / AtRLP21	receptor like protein 21	978	Extracellular	acts upstream of or within: signal transduction; acts upstream of or within: defense response to bacterium; enables: protein kinase activity; enables: molecular_function; located in: extracellular region; located in: mitochondrion	acts upstream of or within: signal transduction; acts upstream of or within: response to external stimulus; enables: transferase activity; enables: unknown molecular functions; acts upstream of or within: response to stress; enables: catalytic activity; located in: extracellular region; located in: mitochondrion; enables: kinase activity; acts upstream of or within: response to biotic stimulus
AT3G51330	3.68749	1.12e-81	up	2.69061	3.72e-22	up	-0.993644	0.000173378	down	14.924	18.604	234.018	198.86	11.571	19.914	96.532	115.566	AT3G51330.1	NA	NA	529	Unknown	enables: aspartic-type endopeptidase activity; located in: membrane; located in: extracellular region	enables: catalytic activity; located in: other membranes; located in: extracellular region; enables: hydrolase activity
AT1G61370	3.70359	2.06e-81	up	2.44647	4.48e-24	up	-0.772753	0.00544581	down	2.292	2.535	32.419	28.947	2.835	2.952	16.006	19.044	AT1G61370.1	NA	NA	814	Extracellular	located in: extracellular region; is active in: plasma membrane; enables: protein serine/threonine kinase activity; involved in: signal transduction; enables: calmodulin binding; involved in: immune response; located in: nucleus	located in: extracellular region; is active in: plasma membrane; enables: transferase activity; involved in: signal transduction; enables: catalytic activity; enables: protein binding; involved in: other biological processes; enables: kinase activity; located in: nucleus
AT3G55150	5.91751	1.4e-80	up	4.18777	2.34e-12	up	-1.09359	0.00061487	down	2.654	2.586	157.885	106.56	0.923	4.037	57.897	63.283	AT3G55150.1	EXO70H1 / ATEXO70H1	exocyst subunit exo70 family protein H1	636	Nucleus	part of: exocyst; enables: phosphatidylinositol-4,5-bisphosphate binding; located in: vesicle; enables: protein binding; located in: cytosol; involved in: positive regulation of defense response to bacterium; located in: nucleus; involved in: response to fungus; involved in: response to bacterium; involved in: response to molecule of bacterial origin; involved in: exocytosis	part of: cytoplasm; enables: lipid binding; located in: other cellular components; enables: protein binding; located in: cytosol; involved in: response to biotic stimulus; located in: nucleus; involved in: response to external stimulus; involved in: response to stress; enables: other binding; involved in: other cellular processes; involved in: transport
AT5G26920	4.51573	1.53e-80	up	3.68109	2.49e-23	up	-1.22658	2.77e-05	down	14.041	14.503	408.017	294.126	7.728	9.274	137.522	155.628	AT5G26920.1	CBP60G	Cam-binding protein 60-like G	563	Nucleus	involved in: defense response to bacterium; involved in: defense response to oomycetes; involved in: regulation of salicylic acid biosynthetic process; enables: DNA-binding transcription factor activity; enables: sequence-specific DNA binding; acts upstream of or within: regulation of systemic acquired resistance; acts upstream of or within: cellular response to hypoxia; acts upstream of or withi…	involved in: response to biotic stimulus; involved in: response to stress; involved in: other metabolic processes; enables: DNA-binding transcription factor activity; enables: DNA binding; acts upstream of or within: response to stress; acts upstream of or within: response to biotic stimulus; involved in: response to chemical; involved in: other cellular processes; involved in: response to endoge…
AT4G39830	4.63891	2.84e-80	up	4.18087	1.88e-122	up	-0.685281	0.00292203	down	2.407	2.976	75.886	75.899	2.309	2.587	46.66	45.385	AT4G39830.1	AO	Cupredoxin superfamily protein	582	Extracellular	located in: extracellular region; enables: oxidoreductase activity; acts upstream of or within: positive regulation of defense response to insect; located in: apoplast; involved in: response to iron ion	located in: extracellular region; enables: catalytic activity; acts upstream of or within: response to stress; acts upstream of or within: response to biotic stimulus; acts upstream of or within: response to external stimulus; involved in: response to chemical
AT2G37040	4.19348	4.86e-80	up	2.7393	8.94e-26	up	-1.08778	0.000140156	down	95.74	125.041	2072.97	1647.94	96.88	129.786	754.003	954.072	AT2G37040.1	PAL1 / ATPAL1	PHE ammonia lyase 1	725	Cytoplasm	acts upstream of or within: drought recovery; enables: protein binding; located in: cytoplasm; acts upstream of or within: lignin catabolic process; acts upstream of or within: phenylpropanoid biosynthetic process; acts upstream of or within: defense response; acts upstream of or within: pollen development; acts upstream of or within: response to wounding; acts upstream of or within: response to …	acts upstream of or within: response to chemical; enables: protein binding; located in: cytoplasm; acts upstream of or within: secondary metabolic process; acts upstream of or within: biosynthetic process; acts upstream of or within: response to stress; acts upstream of or within: catabolic process; acts upstream of or within: multicellular organism development; enables: catalytic activity; acts …
AT5G44910	4.1883	7.93e-80	up	3.16851	1.5e-25	up	-0.50404	0.0498614	down	7.483	9.386	145.061	132.35	7.012	11.754	100.845	90.128	AT5G44910.1	NA	NA	241	Cytoplasm	involved in: defense response; located in: cytoplasm; is active in: nucleus; enables: molecular_function; involved in: signal transduction	involved in: response to stress; located in: cytoplasm; is active in: nucleus; enables: unknown molecular functions; involved in: signal transduction
AT5G64890	6.97175	1.51e-79	up	5.5271	0.000123542	up	-1.10883	0.016535	down	2.598	2.628	352.991	198.862	0.462	0.96	90.922	159.199	AT5G64890.1	PROPEP2 / PEP2	peptide 2 / elicitor peptide 2 precursor	109	Cytoplasm	acts upstream of or within: defense response to other organism; involved in: innate immune response; enables: molecular_function; located in: cytoplasm	acts upstream of or within: response to external stimulus; involved in: response to external stimulus; involved in: response to stress; enables: unknown molecular functions; acts upstream of or within: response to stress; involved in: response to biotic stimulus; acts upstream of or within: response to biotic stimulus; located in: cytoplasm
AT5G25440	3.94049	2.46e-79	up	3.07431	3.32e-107	up	-0.898141	0.00111337	down	14.021	14.418	225.201	176.025	11.989	12.776	101.268	109.032	AT5G25440.2	SZE1	SUPPRESSOR OF ZED1-D1	332	Nucleus	enables: protein binding; acts upstream of or within: positive regulation of defense response to bacterium; located in: nucleus; located in: plasmodesma; enables: protein kinase activity; enables: ATP binding; acts upstream of or within: immune response-activating signaling pathway; acts upstream of or within: protein autophosphorylation; located in: plasma membrane; located in: cytoplasm	enables: protein binding; acts upstream of or within: response to biotic stimulus; located in: nucleus; located in: other cellular components; enables: catalytic activity; enables: kinase activity; enables: other binding; enables: transferase activity; acts upstream of or within: response to external stimulus; acts upstream of or within: signal transduction; acts upstream of or within: protein me…
AT1G80920	3.09507	1.21e-78	up	3.1355	8.68e-52	up	-1.1944	0.000128564	down	591.164	548.005	5280.51	4350.06	235.387	249.338	1676.28	2426.21	AT1G80920.1	AtJ8 / Toc12 / J8 / DJC22 / AtToc12	translocon at the outer envelope membrane of chloroplasts 12 / DNA J protein C22	163	Chloroplast	located in: chloroplast stroma; acts upstream of or within: response to light stimulus; enables: molecular_function; located in: chloroplast; located in: nucleus	located in: chloroplast; acts upstream of or within: response to light stimulus; enables: unknown molecular functions; located in: plastid; located in: nucleus
AT1G21670	2.61972	1.43e-78	up	2.00478	7.18e-40	up	-1.15958	2.92e-08	down	39.451	40.969	252.101	242.77	27.351	24.268	111.039	105.057	AT1G21670.1	NA	NA	703	Extracellular	located in: secretory vesicle; located in: plant-type cell wall; enables: molecular_function; located in: extracellular region	located in: cytoplasm; located in: other intracellular components; located in: cell wall; enables: unknown molecular functions; located in: extracellular region
AT5G19230	4.38136	1.46e-78	up	3.5306	9e-14	up	-1.11999	0.000417937	down	34.946	43.438	857.112	634.474	15.668	22.646	286.905	382.968	AT5G19230.1	NA	NA	189	Extracellular	located in: membrane; located in: extracellular region; acts upstream of or within: cellular response to hypoxia; located in: plasma membrane; located in: plastid; enables: molecular_function	located in: other membranes; located in: extracellular region; acts upstream of or within: response to abiotic stimulus; acts upstream of or within: response to stress; located in: plasma membrane; acts upstream of or within: response to chemical; acts upstream of or within: other cellular processes; located in: plastid; enables: unknown molecular functions
AT1G02360	5.05442	2.05e-78	up	3.84871	7.59e-22	up	-0.927374	0.00238361	down	19.079	27.063	760.086	589.51	12.616	27.089	301.218	391.304	AT1G02360.3	NA	NA	324	Mitochondrion	involved in: cell wall macromolecule catabolic process; acts upstream of or within: cellular response to hypoxia; involved in: chitin catabolic process; involved in: carbohydrate metabolic process; acts upstream of or within: response to oomycetes; located in: mitochondrion; enables: chitinase activity; located in: extracellular region	involved in: other cellular processes; involved in: catabolic process; acts upstream of or within: response to abiotic stimulus; involved in: carbohydrate metabolic process; acts upstream of or within: other cellular processes; acts upstream of or within: response to chemical; acts upstream of or within: response to external stimulus; located in: mitochondrion; acts upstream of or within: respons…
AT5G61560	4.0611	2.7e-78	up	3.41253	6.84e-21	up	-0.698983	0.0128557	down	5.329	5.514	107.233	83.173	4.444	3.658	56.999	57.608	AT5G61560.3	PUB51	NA	815	Nucleus	enables: ubiquitin-protein transferase activity; enables: protein kinase activity; located in: nucleus; located in: chloroplast	enables: catalytic activity; enables: transferase activity; located in: nucleus; located in: chloroplast; enables: kinase activity
AT5G50200	4.74133	8.45e-78	up	3.37471	1.45e-54	up	-0.939075	0.000393407	down	17.954	28.48	692.041	545.702	23.598	32.974	306.962	323.519	AT5G50200.1	WR3 / NRT3.1 / ATNRT3.1	WOUND-RESPONSIVE 3 / NITRATE TRANSPORTER 3.1	210	Unknown	located in: plasma membrane; enables: nitrate transmembrane transporter activity; acts upstream of or within: nitrate transmembrane transport; acts upstream of or within: response to nitrate; involved in: response to nitrate; acts upstream of or within: response to wounding	located in: plasma membrane; enables: transporter activity; acts upstream of or within: transport; acts upstream of or within: response to chemical; acts upstream of or within: other cellular processes; involved in: response to chemical; acts upstream of or within: response to stress
AT1G69490	4.31555	2.19e-77	up	4.61814	1.33e-26	up	-0.952001	0.00781324	down	15.517	16.793	330.28	248.428	2.936	8.141	115.764	176.095	AT1G69490.1	NAP / ATNAP / ANAC029	"NAC-LIKE / ACTIVATED BY AP3/PI" / Arabidopsis NAC domain containing protein 29 / "NAC-like / activated by AP3/PI"	268	Nucleus	acts upstream of or within: leaf senescence; involved in: embryo development ending in seed dormancy; involved in: regulation of DNA-templated transcription; enables: protein binding; enables: transcription cis-regulatory region binding; enables: DNA-binding transcription factor activity; involved in: fruit ripening; acts upstream of or within: fruit ripening; located in: nucleus; acts upstream o…	acts upstream of or within: anatomical structure development; involved in: embryo development; involved in: biosynthetic process; enables: protein binding; enables: nucleic acid binding; enables: DNA-binding transcription factor activity; involved in: fruit ripening; enables: DNA binding; acts upstream of or within: multicellular organism development; acts upstream of or within: fruit ripening; l…
AT1G26380	6.62696	7.41e-77	up	5.71184	9.7e-05	up	-0.945139	0.00720159	down	9.905	13.7	1181.68	731.168	2.449	2.54	452.075	519.531	AT1G26380.1	FOX1 / FOX / AtBBE3	FAD-LINKED OXIDOREDUCTASE / FAD-LINKED OXIDOREDUCTASE 1	535	Cytoplasm	acts upstream of or within: cellular response to hypoxia; enables: FAD binding; located in: plant-type cell wall; acts upstream of or within: defense response to bacterium; located in: endoplasmic reticulum; located in: cytoplasm	acts upstream of or within: response to chemical; enables: other binding; located in: cell wall; acts upstream of or within: response to biotic stimulus; located in: endoplasmic reticulum; acts upstream of or within: response to abiotic stimulus; acts upstream of or within: response to external stimulus; located in: cytoplasm; acts upstream of or within: other cellular processes; acts upstream of…
AT1G51860	3.92508	1.24e-76	up	2.73256	3.92e-33	up	-1.17667	5.56e-06	down	6.538	9.103	109.569	111.175	5.981	8.364	41.612	53.499	AT1G51860.1	NA	NA	890	Extracellular	enables: histone H2AS1 kinase activity; enables: protein serine/threonine kinase activity; acts upstream of or within: phosphorylation; enables: protein kinase activity; located in: nucleus; located in: extracellular region; involved in: protein phosphorylation; enables: ATP binding; enables: kinase activity	enables: catalytic activity; acts upstream of or within: other metabolic processes; enables: transferase activity; enables: kinase activity; located in: nucleus; located in: extracellular region; involved in: protein metabolic process; involved in: other metabolic processes; enables: other binding; enables: nucleotide binding
AT4G15530	4.42921	2.04e-76	up	2.78752	5.1e-53	up	-1.31855	4.64e-05	down	30.254	35.215	760.092	525.567	35.316	34.995	218.676	284.75	AT4G15530.5	PPDK	pyruvate orthophosphate dikinase	963	Chloroplast	located in: chloroplast; located in: chloroplast stroma; located in: cytosol; involved in: pyruvate metabolic process; enables: pyruvate, phosphate dikinase activity	located in: chloroplast; located in: cytosol; involved in: other metabolic processes; enables: transferase activity; located in: plastid
AT2G44790	5.51745	2.33e-76	up	3.39666	2.01e-05	up	-1.29881	0.00265396	down	39.079	58.219	2177.84	1652.09	29.457	85.47	494.016	1022.39	AT2G44790.1	UCC2	uclacyanin 2	202	Extracellular	located in: plasmodesma; located in: membrane; located in: extracellular region; is active in: plasma membrane; enables: electron transfer activity; located in: plasma membrane	located in: other cellular components; located in: other membranes; located in: extracellular region; is active in: plasma membrane; enables: other molecular functions; located in: plasma membrane
AT3G26210	3.64736	1.11e-75	up	2.99866	3.63e-79	up	-0.834255	0.000150037	down	27.765	27.674	297.536	321.485	21.976	23.388	178.127	160.29	AT3G26210.1	CYP71B23	"cytochrome P450 / family 71 / subfamily B / polypeptide 23"	501	Chloroplast	enables: oxidoreductase activity; located in: cytosol; located in: chloroplast	enables: catalytic activity; located in: cytosol; located in: chloroplast
AT1G76410	4.54165	1.24e-75	up	3.59015	3.9e-12	up	-1.30104	0.235794	ns	4.297	5.647	122.442	96.923	3.591	3.932	20.612	65.969	AT1G76410.1	ATL8	NA	185	Unknown	enables: ubiquitin protein ligase activity; located in: cellular_component	enables: transferase activity; enables: catalytic activity; located in: unknown cellular components
AT1G52200	4.58239	1.94e-75	up	3.86402	2.01e-30	up	-0.666835	0.0176636	down	42.394	61.172	1292.95	985.778	32.404	42.465	700.042	702.295	AT1G52200.1	NA	NA	190	Nucleus	located in: nucleus; enables: molecular_function; acts upstream of or within: response to oxidative stress	located in: nucleus; enables: unknown molecular functions; acts upstream of or within: response to stress
AT4G23700	4.34667	5.39e-75	up	3.65324	2.37e-27	up	-1.5672	1.24e-07	down	17.552	19.522	317.717	334.185	8.096	6.044	85.401	128.643	AT4G23700.1	ATCHX17 / CHX17	cation/H+ exchanger 17	820	Nucleus	acts upstream of or within: protein targeting to vacuole; enables: sodium:proton antiporter activity; is active in: endomembrane system; involved in: regulation of pH; acts upstream of or within: regulation of pH; located in: nucleus; located in: late endosome	acts upstream of or within: transport; enables: transporter activity; is active in: other cellular components; involved in: other biological processes; acts upstream of or within: other biological processes; located in: nucleus; acts upstream of or within: other cellular processes; located in: endosome
AT5G06740	4.39691	6.36e-75	up	3.26118	3.84e-10	up	-0.714621	0.0147525	down	1.944	1.865	36.646	34.143	0.857	2.848	18.721	23.356	AT5G06740.2	LecRK-S.5	L-type lectin receptor kinase S.5	664	Mitochondrion	enables: protein serine/threonine kinase activity; located in: mitochondrion; located in: extracellular region; is active in: plasma membrane; located in: plasma membrane	enables: catalytic activity; located in: mitochondrion; located in: extracellular region; enables: transferase activity; enables: kinase activity; is active in: plasma membrane; located in: plasma membrane
AT1G30900	3.15925	1.26e-73	up	2.22904	1.09e-22	up	-0.915017	0.000103936	down	10.8	13.463	103.403	110.739	9.734	14.528	51.731	58.88	AT1G30900.1	BP80-3;3 / VSR6 / VSR3;3	VACUOLAR SORTING RECEPTOR 6 / binding protein of 80 kDa 3;3 / VACUOLAR SORTING RECEPTOR 3;3	631	Unknown	is active in: endosome; acts upstream of or within: protein targeting to vacuole; part of: Golgi transport complex; involved in: protein targeting to vacuole; is active in: trans-Golgi network; enables: calcium ion binding	is active in: endosome; acts upstream of or within: transport; part of: Golgi apparatus; involved in: other cellular processes; acts upstream of or within: other cellular processes; involved in: transport; is active in: Golgi apparatus; enables: other binding; is active in: other intracellular components
AT3G51660	3.27686	6.92e-73	up	2.55945	3.91e-16	up	-0.701992	0.00183049	down	32.533	41.476	362.173	350.337	39.715	23.522	213.421	213.761	AT3G51660.1	MDL3	MIF/D-DT-like 3	112	Cytoplasm	located in: peroxisome; is active in: extracellular space; enables: protein binding; enables: phenylpyruvate tautomerase activity; located in: cytoplasm; located in: nucleus	located in: peroxisome; is active in: extracellular region; enables: protein binding; enables: catalytic activity; located in: cytoplasm; located in: nucleus
AT2G18700	4.20403	8.13e-73	up	2.86868	3.46e-16	up	-1.39937	0.000143893	down	17.614	20.838	415.618	279.939	11.256	21.825	101.08	156.325	AT2G18700.1	TPS11 / ATTPSB / ATTPS11	trehalose phosphatase/synthase 11 / TREHALOSE-6-PHOSPHATE SYNTHASE 11	862	Cytoplasm	involved in: trehalose biosynthetic process; located in: cytoplasm; located in: mitochondrion; enables: glycosyltransferase activity	involved in: carbohydrate metabolic process; located in: cytoplasm; involved in: biosynthetic process; located in: mitochondrion; enables: transferase activity
AT5G42830	5.76838	4.77e-72	up	4.96203	2.42e-60	up	-1.21072	0.0039101	down	5.096	9.06	494.682	314.456	4.894	5.157	124.25	217.015	AT5G42830.1	NA	NA	450	Cytoplasm	is active in: cytoplasm; located in: cytoplasm; enables: acyltransferase activity, transferring groups other than amino-acyl groups	is active in: cytoplasm; located in: cytoplasm; enables: transferase activity
AT5G58350	4.15659	4.34e-71	up	2.79148	5.23e-103	up	-1.39611	6.45e-09	down	39.358	34.165	633.972	517.806	30.814	28.903	211.397	215.914	AT5G58350.1	ZIK2 / WNK4	with no lysine (K) kinase 4	571	Cytoplasm	acts upstream of or within: protein phosphorylation; enables: protein kinase activity; acts upstream of or within: protein autophosphorylation; located in: cytoplasm; enables: protein serine/threonine kinase activity; located in: nucleus; is active in: cytoplasm; involved in: intracellular signal transduction	acts upstream of or within: protein metabolic process; enables: kinase activity; enables: transferase activity; acts upstream of or within: other metabolic processes; located in: cytoplasm; enables: catalytic activity; located in: nucleus; is active in: cytoplasm; involved in: signal transduction
AT1G69900	3.3342	1.28e-70	up	2.42419	1.35e-20	up	-0.651555	0.0281691	down	6.143	6.144	64.747	64.173	6.545	6.868	46.085	34.011	AT1G69900.1	NA	NA	397	Nucleus	located in: nucleus; involved in: response to bacterium; enables: molecular_function	located in: nucleus; involved in: response to biotic stimulus; enables: unknown molecular functions; involved in: response to external stimulus
AT1G80460	2.92234	2.1e-70	up	1.80933	5.36e-24	up	-0.989525	9.6e-05	down	52.937	57.46	426.471	367.866	48.754	57.086	180.108	210.164	AT1G80460.1	GLI1 / NHO1	nonhost resistance to P. s. phaseolicola 1	522	Mitochondrion	located in: cytosol; acts upstream of or within: glycerol catabolic process; involved in: glycerol-3-phosphate biosynthetic process; involved in: defense response to bacterium; located in: mitochondrion; is active in: mitochondrion; enables: glycerol kinase activity; acts upstream of or within: response to bacterium; involved in: triglyceride metabolic process; acts upstream of or within: respons…	located in: cytosol; acts upstream of or within: carbohydrate metabolic process; involved in: other metabolic processes; involved in: response to biotic stimulus; located in: mitochondrion; involved in: biosynthetic process; is active in: mitochondrion; involved in: response to stress; acts upstream of or within: catabolic process; enables: transferase activity; involved in: response to external …
AT5G06980	3.89688	2.6e-70	up	3.60295	1.77e-34	up	0.200322	0.505223	ns	3.466	2.523	41.14	44.212	5.392	3.25	51.684	43.897	AT5G06980.4	LNK4	NIGHT LIGHT-INDUCIBLE AND CLOCK-REGULATED GENE 4	279	Nucleus	involved in: regulation of DNA-templated transcription; located in: nucleus; enables: molecular_function; acts upstream of or within: circadian rhythm; involved in: circadian rhythm	involved in: biosynthetic process; involved in: nucleobase-containing compound metabolic process; located in: nucleus; enables: unknown molecular functions; involved in: other metabolic processes; involved in: other cellular processes; acts upstream of or within: circadian rhythm; involved in: circadian rhythm
AT5G44390	3.70069	4.97e-70	up	2.23076	8.44e-47	up	-0.506063	0.0411845	down	5.063	3.641	54.15	54.18	8.225	8.34	37.4	36.982	AT5G44390.1	AtBBE25	NA	542	Chloroplast	located in: plant-type cell wall; located in: chloroplast; enables: FAD binding	located in: cell wall; located in: chloroplast; enables: other binding; enables: nucleotide binding
AT1G51850	4.71849	7.31e-70	up	2.93261	1.35e-20	up	-0.711408	0.00501999	down	14.45	17.187	341.397	364.113	17.608	32.617	234.991	185.28	AT1G51850.2	SIF2	stress induced factor 2	885	Unknown	enables: kinase activity; enables: protein binding; involved in: protein phosphorylation; enables: protein kinase activity; acts upstream of or within: regulation of stomatal movement; enables: protein serine/threonine kinase activity; enables: ATP binding; located in: plasmodesma; located in: plasma membrane; acts upstream of or within: protein phosphorylation	enables: kinase activity; enables: protein binding; involved in: other metabolic processes; enables: transferase activity; acts upstream of or within: other cellular processes; involved in: protein metabolic process; enables: other binding; located in: other cellular components; enables: catalytic activity; located in: plasma membrane; enables: nucleotide binding; acts upstream of or within: prot…
AT5G25910	4.06415	1.33e-69	up	3.98848	1.67e-36	up	-0.609181	0.0335988	down	1.855	1.888	31.537	26.906	0.767	1.524	18.191	19.241	AT5G25910.1	AtRLP52 / RLP52	receptor like protein 52	811	Cell_membrane	acts upstream of or within: signal transduction; acts upstream of or within: defense response to fungus; enables: kinase activity; located in: plasma membrane; acts upstream of or within: response to chitin	acts upstream of or within: signal transduction; acts upstream of or within: response to external stimulus; enables: kinase activity; acts upstream of or within: response to stress; located in: plasma membrane; acts upstream of or within: response to chemical; acts upstream of or within: response to biotic stimulus
AT2G39410	4.46707	1.79e-69	up	3.22722	1.02e-10	up	-1.32633	0.00192866	down	2.906	2.598	49.683	56.309	1.232	2.746	13.579	27.507	AT2G39410.2	MAGL7	NA	317	Unknown	enables: lipase activity; located in: Golgi apparatus; involved in: biological_process; is active in: membrane; located in: endoplasmic reticulum; enables: monoacylglycerol lipase activity	enables: hydrolase activity; located in: Golgi apparatus; involved in: unknown biological processes; is active in: other membranes; located in: endoplasmic reticulum
AT1G05300	3.42091	5.52e-69	up	3.01516	4.12e-60	up	-0.919277	2.39e-05	down	13.349	13.153	126.536	127.704	7.496	7.439	67.011	64.072	AT1G05300.1	ZIP5	zinc transporter 5 precursor	360	Chloroplast	involved in: stress response to zinc ion; acts upstream of or within: monoatomic cation transmembrane transport; is active in: plasma membrane; located in: extracellular region; involved in: zinc ion transmembrane transport; enables: metal ion transmembrane transporter activity; enables: zinc ion transmembrane transporter activity; located in: chloroplast	involved in: response to chemical; acts upstream of or within: other cellular processes; is active in: plasma membrane; located in: extracellular region; involved in: other cellular processes; acts upstream of or within: transport; involved in: response to stress; enables: transporter activity; involved in: transport; located in: chloroplast
AT1G16130	4.68576	6.14e-69	up	3.24202	2.51e-75	up	-1.31635	1.76e-07	down	3.112	3.986	87.15	70.985	3.124	3.082	31.457	30.58	AT1G16130.1	WAKL2	wall associated kinase-like 2	748	Cell_membrane	located in: plasma membrane; involved in: cell surface receptor signaling pathway; enables: protein serine/threonine kinase activity; involved in: defense response; acts upstream of or within: protein autophosphorylation; located in: plant-type cell wall; enables: calcium ion binding; enables: kinase activity; enables: polysaccharide binding; is active in: plasma membrane	located in: plasma membrane; involved in: signal transduction; enables: transferase activity; involved in: response to stress; acts upstream of or within: other metabolic processes; acts upstream of or within: protein metabolic process; located in: cell wall; enables: other binding; enables: kinase activity; enables: carbohydrate binding; enables: catalytic activity; is active in: plasma membrane
AT4G32870	5.4617	1.86e-68	up	3.16439	1.12e-09	up	-1.87963	6.6e-06	down	8.988	16.567	640.21	433.476	7.052	20.679	97.247	187.411	AT4G32870.1	NA	NA	157	Nucleus	enables: molecular_function; located in: nucleus	enables: unknown molecular functions; located in: nucleus
AT5G20230	6.03311	6.01e-68	up	4.39943	3.37e-23	up	-1.49016	8.69e-08	down	22.976	48.286	2937.59	2186.61	19.028	48.782	818.272	962.95	AT5G20230.1	ATBCB / BCB / SAG14	blue-copper-binding protein / BLUE COPPER BINDING PROTEIN / SENESCENCE ASSOCIATED GENE 14	196	Extracellular	acts upstream of or within: cellular response to hypoxia; located in: plant-type vacuole; acts upstream of or within: response to oomycetes; acts upstream of or within: regulation of lignin biosynthetic process; located in: plastid; located in: plasma membrane; is active in: plasma membrane; acts upstream of or within: cellular response to cold; located in: membrane; enables: electron transfer ac…	acts upstream of or within: other cellular processes; located in: vacuole; acts upstream of or within: response to biotic stimulus; acts upstream of or within: secondary metabolic process; acts upstream of or within: response to chemical; located in: plastid; located in: plasma membrane; is active in: plasma membrane; acts upstream of or within: other metabolic processes; acts upstream of or with…
AT4G01250	4.51616	8.71e-68	up	3.902	3.37e-40	up	-0.956208	0.00106766	down	11.802	10.505	328.06	238.759	6.344	10.263	140.542	145.022	AT4G01250.1	AtWRKY22 / WRKY22	NA	298	Nucleus	involved in: regulation of DNA-templated transcription; located in: nucleus; enables: DNA-binding transcription factor activity; acts upstream of or within: cellular response to hypoxia; is active in: nucleus; enables: transcription cis-regulatory region binding; acts upstream of or within: leaf senescence	involved in: other cellular processes; located in: nucleus; enables: DNA-binding transcription factor activity; acts upstream of or within: response to abiotic stimulus; involved in: biosynthetic process; acts upstream of or within: other cellular processes; is active in: nucleus; involved in: other metabolic processes; enables: nucleic acid binding; acts upstream of or within: response to stress…
AT2G35930	4.37641	9.78e-68	up	3.87017	4.44e-17	up	-0.619781	0.0630866	ns	9.376	10.713	219.999	154.856	3.691	8.673	131.602	107.134	AT2G35930.1	PUB23 / AtPUB23	plant U-box 23	411	Cytoplasm	acts upstream of or within: protein ubiquitination; enables: ubiquitin-protein transferase activity; located in: cytoplasm; acts upstream of or within: defense response; enables: ubiquitin protein ligase activity; acts upstream of or within: response to water deprivation; acts upstream of or within: respiratory burst involved in defense response; acts upstream of or within: protein autoubiquitina…	acts upstream of or within: protein metabolic process; enables: transferase activity; located in: cytoplasm; acts upstream of or within: response to stress; acts upstream of or within: other metabolic processes; enables: catalytic activity; acts upstream of or within: response to abiotic stimulus; acts upstream of or within: response to chemical; located in: cytosol
AT5G53110	3.69365	1.82e-67	up	3.16498	5.02e-45	up	-0.487601	0.0763208	ns	7.178	7.279	76.863	92.607	5.223	7.514	62.541	55.112	AT5G53110.1	ATL96	Arabidopsis T√É¬≥xicos en Levadura 96	382	Unknown	is active in: cellular_component; enables: polysaccharide binding	is active in: unknown cellular components; enables: carbohydrate binding
AT1G13210	2.32359	9.07e-67	up	2.41131	2.3e-45	up	-0.424872	0.127411	ns	31.91	32.037	162.561	152.878	22.969	20.129	128.994	100.444	AT1G13210.1	ALA11 / ACA.l	Aminophospholipid ATPase 11 / autoinhibited Ca2+/ATPase II	1203	Mitochondrion	involved in: phospholipid translocation; located in: mitochondrion; enables: P-type ion transporter activity; enables: ATPase-coupled intramembrane lipid transporter activity; acts upstream of or within: protein localization involved in auxin polar transport; is active in: plasma membrane	involved in: transport; located in: mitochondrion; enables: transporter activity; acts upstream of or within: transport; involved in: cellular component organization; is active in: plasma membrane
AT2G28890	2.40247	1.68e-66	up	1.64237	1.53e-28	up	-0.624047	0.00633823	down	26.003	25.431	133.664	127.664	23.727	28.972	82.323	83.065	AT2G28890.1	PLL4	poltergeist like 4	654	Mitochondrion	located in: mitochondrion; enables: protein serine/threonine phosphatase activity; acts upstream of or within: leaf development; involved in: signal transduction	located in: mitochondrion; enables: catalytic activity; acts upstream of or within: anatomical structure development; involved in: signal transduction; enables: hydrolase activity; acts upstream of or within: multicellular organism development
AT1G02930	5.32576	2.13e-66	up	3.9544	1.05e-07	up	-0.835028	0.00114494	down	190.934	314.059	12793.3	10539.7	253.713	264.415	6064.5	6701.15	AT1G02930.1	ATGSTF3 / ATGSTF6 / GST1 / ERD11 / GSTF6 / ATGST1	EARLY RESPONSIVE TO DEHYDRATION 11 / ARABIDOPSIS GLUTATHIONE S-TRANSFERASE 1 / ARABIDOPSIS THALIANA GLUATIONE S-TRANSFERASE F3 / glutathione S-transferase 6 / GLUTATHIONE S-TRANSFERASE 1 / GLUTATHIONE S-TRANSFERASE	208	Chloroplast	located in: mitochondrion; located in: extracellular region; enables: copper ion binding; acts upstream of or within: response to water deprivation; located in: chloroplast; acts upstream of or within: response to cadmium ion; located in: cytosol; enables: glutathione binding; enables: cobalt ion binding; enables: glutathione transferase activity; enables: quercitrin binding; acts upstream of or …	located in: mitochondrion; located in: extracellular region; enables: other binding; acts upstream of or within: response to stress; located in: chloroplast; acts upstream of or within: response to chemical; located in: cytosol; acts upstream of or within: response to abiotic stimulus; enables: transferase activity; located in: cytoplasm; involved in: other metabolic processes; located in: cell w…
AT3G50260	3.68143	2.42e-66	up	2.84244	4.97e-24	up	-1.00475	0.000952059	down	8.562	11.188	130.333	113.9	6.623	8.329	50.654	68.089	AT3G50260.1	DEAR1 / ATERF#011 / CEJ1	cooperatively regulated by ethylene and jasmonate 1 / DREB AND EAR MOTIF PROTEIN 1	153	Nucleus	acts upstream of or within: positive regulation of programmed cell death; acts upstream of or within: response to cold; acts upstream of or within: response to bacterium; enables: transcription cis-regulatory region binding; involved in: regulation of DNA-templated transcription; acts upstream of or within: defense response to bacterium; located in: nucleus; enables: DNA-binding transcription fac…	acts upstream of or within: other cellular processes; acts upstream of or within: response to abiotic stimulus; acts upstream of or within: response to stress; acts upstream of or within: response to external stimulus; enables: nucleic acid binding; involved in: other cellular processes; enables: DNA binding; involved in: biosynthetic process; acts upstream of or within: response to biotic stimul…
AT5G47120	2.52141	5.03e-66	up	2.06958	8.4e-53	up	-0.684628	0.00308412	down	98.983	99.388	597.646	538.786	74.411	86.177	350.566	339.47	AT5G47120.1	ATBI1 / ATBI-1 / BI-1 / BI1	ARABIDOPSIS BAX INHIBITOR 1 / BAX inhibitor 1	247	Cell_membrane	enables: protein binding; acts upstream of or within: response to water deprivation; acts upstream of or within: very long-chain fatty acid metabolic process; involved in: negative regulation of apoptotic process; acts upstream of or within: ER overload response; is active in: membrane; located in: endoplasmic reticulum; enables: endoplasmic reticulum-autophagosome adaptor activity; acts upstream…	enables: protein binding; acts upstream of or within: response to abiotic stimulus; acts upstream of or within: other metabolic processes; involved in: cell death; acts upstream of or within: response to biotic stimulus; is active in: other membranes; located in: endoplasmic reticulum; acts upstream of or within: signal transduction; acts upstream of or within: response to stress; enables: other …
AT2G18690	4.24524	7.55e-66	up	4.44151	1.63e-27	up	-0.673161	0.0031954	down	25.971	42.671	680.517	619.801	11.9	13.46	407.507	388.3	AT2G18690.1	NA	NA	322	Unknown	enables: molecular_function; is active in: membrane; located in: chloroplast	enables: unknown molecular functions; is active in: other membranes; located in: chloroplast
AT3G21351	4.88974	2.31e-65	up	2.11975	8.6e-10	up	-1.03915	0.000430289	down	5.885	4.299	139.998	195.868	14.323	26.392	82.233	76.587	AT3G21351.1	NA	NA	72	Extracellular	enables: molecular_function; involved in: biological_process; located in: extracellular region	enables: unknown molecular functions; involved in: unknown biological processes; located in: extracellular region
AT1G13550	6.8422	4.74e-65	up	4.87152	8.61e-33	up	-1.15741	0.000863879	down	0.372	0.673	57.255	44.373	0.442	0.881	18.613	25.911	AT1G13550.1	NA	NA	388	Nucleus	enables: molecular_function; located in: nucleus	enables: unknown molecular functions; located in: nucleus
AT4G39940	3.40368	1.14e-64	up	2.70518	4.73e-52	up	-0.692764	0.0177581	down	128.257	119.15	1515.37	1117.38	129.746	102.625	820.227	771.966	AT4G39940.1	APK2 / AKN2	APS-kinase 2 / ADENOSINE-5'-PHOSPHOSULFATE (APS) KINASE 2	293	Chloroplast	enables: adenylylsulfate kinase activity; located in: plastid; acts upstream of or within: phosphorylation; located in: chloroplast; acts upstream of or within: regulation of glucosinolate biosynthetic process; acts upstream of or within: sulfate assimilation; involved in: sulfate assimilation; acts upstream of or within: male gamete generation	enables: transferase activity; located in: plastid; acts upstream of or within: other metabolic processes; located in: chloroplast; enables: kinase activity; acts upstream of or within: carbohydrate metabolic process; involved in: other metabolic processes; acts upstream of or within: other cellular processes; acts upstream of or within: biosynthetic process; acts upstream of or within: other bio…
AT1G67070	4.73875	2.91e-64	up	2.70612	2.61e-07	up	-1.41533	0.00113423	down	3.658	4.376	125.559	77.091	3.083	4.596	26.549	47.665	AT1G67070.1	PMI2 / DIN9	PHOSPHOMANNOSE ISOMERASE 2 / DARK INDUCIBLE 9	441	Cytoplasm	involved in: response to zinc ion; acts upstream of or within: L-ascorbic acid biosynthetic process; enables: mannose-6-phosphate isomerase activity; involved in: GDP-mannose biosynthetic process; involved in: response to absence of light; located in: cytoplasm; involved in: response to cadmium ion; involved in: response to sucrose; involved in: response to DDT; is active in: cytosol; involved in…	involved in: response to chemical; acts upstream of or within: other metabolic processes; enables: catalytic activity; involved in: biosynthetic process; involved in: nucleobase-containing compound metabolic process; involved in: response to light stimulus; located in: cytoplasm; acts upstream of or within: biosynthetic process; is active in: cytosol; involved in: other metabolic processes; acts …
AT4G08780	3.12265	3.13e-64	up	2.01355	0.000191916	up	-0.065041	0.917896	ns	7.164	7.257	60.535	61.304	6.882	18.92	34.823	78.395	AT4G08780.1	NA	NA	346	Extracellular	is active in: plant-type cell wall; located in: extracellular region; involved in: response to oxidative stress; enables: peroxidase activity; located in: plant-type vacuole	is active in: cell wall; located in: extracellular region; involved in: response to stress; enables: catalytic activity; located in: vacuole
AT5G49690	7.30898	3.67e-64	up	5.22528	2.54e-14	up	-1.44486	0.00281609	down	0.346	0.91	107.967	61.809	0.192	0.816	20.055	40.87	AT5G49690.1	UGT91C1	UDP-glycosyltransferase 91C1	460	Unknown	enables: UDP-glycosyltransferase activity; enables: UDP-glucosyltransferase activity; enables: protein binding; enables: glycosyltransferase activity; located in: cellular_component	enables: transferase activity; enables: protein binding; located in: unknown cellular components
AT2G02220	2.89421	4.09e-64	up	2.60548	3.05e-69	up	-0.417961	0.08916	ns	17.364	20.176	135.438	126.174	14.087	16.996	100.321	90.784	AT2G02220.1	PSKR1 / ATPSKR1	phytosulfokin receptor 1 / PHYTOSULFOKIN RECEPTOR 1	1008	Cell_membrane	enables: protein binding; enables: protein kinase activity; enables: peptide receptor activity; involved in: response to bacterium; acts upstream of or within: innate immune response; enables: protein serine/threonine kinase activity; enables: guanylate cyclase activity; acts upstream of or within: regulation of defense response; located in: plasma membrane; acts upstream of or within: response t…	enables: protein binding; enables: kinase activity; enables: signaling receptor activity; involved in: response to external stimulus; acts upstream of or within: response to stress; enables: transferase activity; enables: catalytic activity; involved in: response to biotic stimulus; acts upstream of or within: response to biotic stimulus; acts upstream of or within: response to external stimulus;…
AT2G30490	3.83703	7.78e-64	up	2.28094	3.02e-15	up	-1.22205	0.00103731	down	171.051	214.302	3085.04	2172.13	180.534	231.638	842.12	1356.47	AT2G30490.1	REF3 / CYP73A5 / C4H / ATC4H	CINNAMATE 4-HYDROXYLASE / REDUCED EPRDERMAL FLUORESCENCE 3 / cinnamate-4-hydroxylase	505	Extracellular	enables: protein binding; located in: extracellular region; located in: plasma membrane; enables: identical protein binding; acts upstream of or within: phenylpropanoid biosynthetic process; acts upstream of or within: response to wounding; acts upstream of or within: response to light stimulus; located in: plant-type cell wall; located in: peroxisome; acts upstream of or within: ubiquinone biosy…	enables: protein binding; located in: extracellular region; located in: plasma membrane; acts upstream of or within: secondary metabolic process; acts upstream of or within: response to stress; acts upstream of or within: response to light stimulus; located in: cell wall; located in: peroxisome; acts upstream of or within: biosynthetic process; acts upstream of or within: multicellular organism d…
AT1G71697	3.11309	9.35e-64	up	2.47085	1.01e-19	up	-0.720473	0.00508276	down	18.562	18.565	162.988	136.081	11.497	16.553	89.588	87.682	AT1G71697.1	CEK1 / CK / CK1 / ATCK1	CHOLINE KINASE / choline kinase 1 / choline/ethanolamine kinase 1	346	Cytoplasm	involved in: phosphatidylethanolamine biosynthetic process; involved in: phosphatidylcholine biosynthetic process; enables: choline kinase activity; enables: ethanolamine kinase activity; acts upstream of or within: response to wounding; is active in: cytoplasm; located in: cytoplasm	involved in: biosynthetic process; involved in: lipid metabolic process; involved in: other metabolic processes; enables: kinase activity; enables: transferase activity; acts upstream of or within: response to stress; is active in: cytoplasm; located in: cytoplasm
AT1G51270	3.01424	9.82e-64	up	2.45739	9.04e-60	up	-1.00271	0.000227709	down	14.943	14.104	128.386	103.712	9.818	10.735	52.417	60.662	AT1G51270.3	NA	NA	637	Cytoplasm	located in: cytoplasm; is active in: endoplasmic reticulum membrane; involved in: endoplasmic reticulum membrane organization; enables: protein-membrane adaptor activity; involved in: endoplasmic reticulum-plasma membrane tethering; is active in: plasma membrane	located in: cytoplasm; is active in: endoplasmic reticulum; involved in: cellular component organization; is active in: other membranes; is active in: other intracellular components; enables: other molecular functions; involved in: other cellular processes; is active in: plasma membrane
AT5G45000	4.64327	1.29e-63	up	3.83114	1.44e-35	up	-0.874024	0.0129545	down	1.185	1.643	38.924	30.849	1.227	1.536	15.504	21.685	AT5G45000.1	NA	NA	419	Cytoplasm	involved in: signal transduction; is active in: nucleus; enables: molecular_function; located in: cytoplasm; involved in: defense response	involved in: signal transduction; is active in: nucleus; enables: unknown molecular functions; located in: cytoplasm; involved in: response to stress
AT5G39000	6.37139	3.54e-63	up	5.78047	2.09e-47	up	-0.983604	0.00531102	down	0.426	0.299	28.302	20.346	0.131	0.248	10.464	13.595	AT5G39000.1	MDS2	MEDOS 2	873	Unknown	enables: protein kinase activity; acts upstream of or within: response to metal ion; located in: plastid; is active in: plasma membrane; acts upstream of or within: phosphorylation; enables: kinase activity	enables: catalytic activity; acts upstream of or within: response to chemical; located in: plastid; enables: transferase activity; is active in: plasma membrane; acts upstream of or within: other metabolic processes; enables: kinase activity
AT4G31550	2.37645	3.88e-63	up	2.01135	6.2e-34	up	-0.554382	0.0191495	down	39.85	41.851	209.443	199.155	29.819	38.206	142.548	128.952	AT4G31550.1	ATWRKY11 / WRKY11	WRKY DNA-binding protein 11	325	Nucleus	involved in: regulation of jasmonic acid mediated signaling pathway; enables: transcription cis-regulatory region binding; located in: nucleus; involved in: defense response to bacterium; is active in: nucleus; involved in: regulation of DNA-templated transcription; involved in: induced systemic resistance; involved in: response to bacterium; enables: DNA-binding transcription factor activity; en…	involved in: response to chemical; enables: nucleic acid binding; located in: nucleus; involved in: response to biotic stimulus; involved in: response to endogenous stimulus; is active in: nucleus; enables: DNA binding; involved in: signal transduction; involved in: biosynthetic process; involved in: response to stress; involved in: other cellular processes; involved in: nucleobase-containing com…
AT4G16260	3.01022	4.86e-63	up	1.97546	4.33e-05	up	-0.492454	0.662451	ns	117.965	136.182	946.062	930.56	121.691	230.272	336.526	958.736	AT4G16260.1	NA	NA	344	Unknown	involved in: carbohydrate metabolic process; located in: plant-type cell wall; acts upstream of or within: defense response to nematode; located in: plant-type vacuole; located in: secretory vesicle; enables: glucan endo-1,3-beta-D-glucosidase activity; located in: mitochondrion	involved in: carbohydrate metabolic process; located in: cell wall; acts upstream of or within: response to biotic stimulus; located in: vacuole; located in: cytoplasm; acts upstream of or within: response to stress; acts upstream of or within: response to external stimulus; enables: hydrolase activity; located in: other intracellular components; located in: mitochondrion
AT5G61890	9.30439	8.28e-63	up	5.44372	3.43e-06	up	-0.774996	0.0157412	down	0.267	0.156	123.645	88.42	0.642	0.374	57.727	63.46	AT5G61890.1	ERF114	NA	248	Nucleus	involved in: response to insect; acts upstream of or within: defense response to fungus; located in: nucleus; enables: protein binding; enables: transcription cis-regulatory region binding; enables: DNA-binding transcription factor activity	involved in: response to external stimulus; acts upstream of or within: response to biotic stimulus; located in: nucleus; enables: protein binding; involved in: response to biotic stimulus; enables: nucleic acid binding; enables: DNA binding; enables: DNA-binding transcription factor activity; acts upstream of or within: response to external stimulus; acts upstream of or within: response to stress
AT1G07050	-3.92477	1e-62	down	-5.03772	4.71e-148	down	-1.63168	0.000188927	down	132.248	98.35	7.046	8.991	86.831	81.873	2.718	2.302	AT1G07050.2	FITNESS	FITNESS	198	Nucleus	located in: nucleus; involved in: regulation of DNA-templated transcription; is active in: nucleus; enables: molecular_function	located in: nucleus; involved in: biosynthetic process; involved in: other metabolic processes; is active in: nucleus; involved in: other cellular processes; involved in: nucleobase-containing compound metabolic process; enables: unknown molecular functions
AT1G70520	2.39667	1.01e-62	up	2.32028	3.71e-82	up	-0.386085	0.109086	ns	26.303	23.432	127.743	125.711	18.878	19.858	98.52	90.661	AT1G70520.1	CRK2 / ASG6	cysteine-rich RLK (RECEPTOR-like protein kinase) 2 / ALTERED SEED GERMINATION 6 / CYSTEINE-RICH RLK2	649	Cell_membrane	enables: protein serine/threonine kinase activity; enables: protein binding; involved in: protein phosphorylation; acts upstream of or within: protein autophosphorylation; acts upstream of or within: callose localization; enables: protein kinase activity; acts upstream of or within: response to ozone; acts upstream of or within: reactive oxygen species metabolic process; located in: plasma membra…	enables: kinase activity; enables: protein binding; involved in: other metabolic processes; acts upstream of or within: other metabolic processes; acts upstream of or within: other biological processes; enables: catalytic activity; acts upstream of or within: protein metabolic process; enables: transferase activity; acts upstream of or within: response to chemical; located in: plasma membrane; in…
AT2G38170	-4.40274	1.04e-62	down	-2.8512	8.07e-19	down	1.66847	5.59e-05	up	201.37	298.794	9.711	14.577	281.438	213.762	49.001	26.094	AT2G38170.3	RCI4 / ATCAX1 / CAX1	RARE COLD INDUCIBLE 4 / cation exchanger 1	475	Unknown	enables: calcium ion transmembrane transporter activity; enables: calcium:monoatomic cation antiporter activity; involved in: calcium ion transmembrane transport; acts upstream of or within: response to salt stress; located in: plant-type vacuole membrane; located in: plant-type vacuole; enables: calcium:proton antiporter activity; involved in: intracellular calcium ion homeostasis; located in: v…	enables: transporter activity; involved in: other cellular processes; acts upstream of or within: response to stress; located in: other membranes; located in: vacuole; involved in: cellular homeostasis; is active in: other membranes; acts upstream of or within: cellular homeostasis; acts upstream of or within: transport; located in: chloroplast; is active in: vacuole; acts upstream of or within: …
AT4G19370	3.89303	1.26e-62	up	4.45581	8.09e-30	up	-0.512054	0.061436	ns	10.598	9.068	140.225	118.76	2.705	3.068	86.407	90.941	AT4G19370.1	MWL-2	MODIFYING WALL LIGNIN-2	217	Extracellular	enables: molecular_function; located in: membrane; located in: plasma membrane; acts upstream of or within: lignin metabolic process; located in: extracellular region	enables: unknown molecular functions; located in: other membranes; located in: plasma membrane; acts upstream of or within: secondary metabolic process; located in: extracellular region
AT4G11170	6.20762	1.42e-62	up	3.83932	5.25e-05	up	-1.27978	2.99e-05	down	0.728	2.034	106.491	87.855	1.487	1.205	32.5	45.571	AT4G11170.1	RMG1	Resistance Methylated Gene 1	1095	Cytoplasm	acts upstream of or within: response to ozone; enables: NAD+ nucleosidase activity, cyclic ADP-ribose generating; located in: mitochondrion; involved in: signal transduction; enables: ADP binding; located in: cytoplasm; enables: ATP hydrolysis activity	acts upstream of or within: response to stress; enables: hydrolase activity; located in: mitochondrion; acts upstream of or within: response to chemical; involved in: signal transduction; enables: nucleotide binding; enables: other binding; located in: cytoplasm
AT5G07010	4.4522	3.29e-62	up	2.93286	0.00528775	up	-0.801377	0.0968746	ns	4.588	7.534	145.487	113.611	2.767	7.981	45.063	99.74	AT5G07010.1	ST2A / ATST2A	sulfotransferase 2A / ARABIDOPSIS THALIANA SULFOTRANSFERASE 2A	359	Chloroplast	acts upstream of or within: response to jasmonic acid; acts upstream of or within: jasmonic acid metabolic process; is active in: cytoplasm; located in: chloroplast; involved in: sulfation; enables: hydroxyjasmonate sulfotransferase activity; enables: sulfotransferase activity	acts upstream of or within: response to endogenous stimulus; acts upstream of or within: lipid metabolic process; is active in: cytoplasm; acts upstream of or within: other metabolic processes; located in: chloroplast; acts upstream of or within: response to chemical; involved in: other metabolic processes; enables: transferase activity
AT3G08970	3.67358	5.49e-62	up	3.09386	7.16e-36	up	-0.64939	0.0324038	down	4.145	4.741	64.954	56.224	5.164	3.675	43.077	32.427	AT3G08970.1	ATERDJ3A / TMS1	THERMOSENSITIVE MALE STERILE 1	572	Chloroplast	acts upstream of or within: cellular response to heat; located in: endoplasmic reticulum lumen; acts upstream of or within: pollen tube growth; located in: chloroplast; located in: plasmodesma; enables: oxidoreductase activity; acts upstream of or within: response to heat	acts upstream of or within: other cellular processes; located in: other intracellular components; acts upstream of or within: growth; located in: chloroplast; located in: other cellular components; acts upstream of or within: pollination; acts upstream of or within: cell growth; located in: endoplasmic reticulum; acts upstream of or within: cell differentiation; enables: catalytic activity; acts …
AT5G55090	5.44355	8.23e-62	up	4.6168	1.16e-34	up	-0.930636	0.017537	down	1.123	1.893	73.594	49.291	0.798	1.697	25.592	37.43	AT5G55090.2	MAPKKK15	mitogen-activated protein kinase kinase kinase 15	510	Unknown	involved in: signal transduction; enables: ATP binding; enables: protein kinase activity; located in: nucleus	involved in: signal transduction; enables: other binding; enables: nucleotide binding; enables: catalytic activity; enables: transferase activity; enables: kinase activity; located in: nucleus
AT4G24310	4.34696	1.2e-61	up	3.31804	2.67e-12	up	-0.61322	0.0644227	ns	2.628	3.129	53.486	52.002	1.618	3.826	28.712	38.53	AT4G24310.1	DMP3	DUF679 domain membrane protein 3	213	Mitochondrion	located in: endoplasmic reticulum; involved in: endomembrane system organization; involved in: plant organ senescence; located in: mitochondrion; enables: molecular_function	located in: endoplasmic reticulum; involved in: cellular component organization; involved in: anatomical structure development; located in: mitochondrion; involved in: multicellular organism development; enables: unknown molecular functions
AT3G13450	3.63539	1.36e-61	up	2.08587	5.74e-08	up	-1.62847	0.000775672	down	39.134	40.727	578.956	398.239	33.676	38.207	90.2	217.769	AT3G13450.1	DIN4 / E1B2	DARK INDUCIBLE 4	358	Mitochondrion	involved in: branched-chain amino acid catabolic process; involved in: response to nutrient; located in: mitochondrion; part of: branched-chain alpha-ketoacid dehydrogenase complex; involved in: cellular response to sucrose starvation; acts upstream of or within: branched-chain amino acid catabolic process; involved in: response to absence of light; involved in: response to sucrose	involved in: catabolic process; involved in: response to chemical; located in: mitochondrion; part of: other cellular components; involved in: response to stress; acts upstream of or within: other metabolic processes; involved in: other cellular processes; involved in: response to light stimulus; involved in: other metabolic processes; acts upstream of or within: catabolic process
AT1G51680	2.48878	1.79e-61	up	1.80484	1.57e-33	up	-0.621774	0.0126298	down	81.722	78.315	474.728	414.761	74.808	78.835	269.765	294.223	AT1G51680.1	4CL.1 / AT4CL1 / 4CL1	ARABIDOPSIS THALIANA 4-COUMARATE:COA LIGASE 1 / 4-coumarate:CoA ligase 1 / 4-COUMARATE:COA LIGASE 1	561	Chloroplast	enables: 4-coumarate-CoA ligase activity; located in: chloroplast; acts upstream of or within: response to fungus; acts upstream of or within: phenylpropanoid metabolic process; acts upstream of or within: response to wounding; acts upstream of or within: response to UV; located in: cytoplasm	enables: catalytic activity; located in: chloroplast; acts upstream of or within: response to biotic stimulus; acts upstream of or within: response to external stimulus; acts upstream of or within: secondary metabolic process; acts upstream of or within: response to stress; acts upstream of or within: response to light stimulus; located in: cytoplasm
AT1G63580	7.39172	8.76e-61	up	6.00027	2.73e-42	up	-1.18478	2.48e-05	down	0.638	0.186	65.11	54.483	0.471	0.167	25.485	25.932	AT1G63580.1	NA	NA	273	Unknown	located in: membrane; enables: molecular_function; located in: plasma membrane	located in: other membranes; enables: unknown molecular functions; located in: plasma membrane
AT1G74100	3.13286	1.36e-60	up	2.48791	1.04e-31	up	-0.54973	0.0503487	ns	95.187	104.25	987.473	855.706	101.822	97.36	688.984	541.288	AT1G74100.1	ATSOT16 / ATST5A / CORI-7 / SOT16	sulfotransferase 16 / CORONATINE INDUCED-7 / SULFOTRANSFERASE 16 / ARABIDOPSIS SULFOTRANSFERASE 5A	338	Cytoplasm	involved in: sulfation; located in: cytoplasm; acts upstream of or within: glucosinolate biosynthetic process; acts upstream of or within: response to jasmonic acid stimulus involved in jasmonic acid and ethylene-dependent systemic resistance; enables: aromatic desulfoglucosinolate sulfotransferase activity; is active in: cytoplasm; located in: mitochondrion	involved in: other metabolic processes; located in: cytoplasm; acts upstream of or within: biosynthetic process; acts upstream of or within: other metabolic processes; acts upstream of or within: response to external stimulus; enables: transferase activity; is active in: cytoplasm; acts upstream of or within: response to biotic stimulus; acts upstream of or within: response to endogenous stimulus…
AT2G32150	3.19418	1.97e-60	up	2.77745	3.34e-14	up	-1.33063	0.00195402	down	54.363	49.154	535.422	405.328	21.292	25.645	119.602	244.814	AT2G32150.1	XMPP	XMP-specific phosphatase	263	Unknown	acts upstream of or within: response to abscisic acid; acts upstream of or within: response to water deprivation; acts upstream of or within: purine nucleoside catabolic process; enables: 5'-nucleotidase activity; is active in: cytosol; is active in: nucleus; involved in: xanthosine biosynthetic process; located in: nucleus; located in: cytosol; located in: cytoplasm	acts upstream of or within: response to chemical; acts upstream of or within: catabolic process; enables: hydrolase activity; is active in: cytosol; acts upstream of or within: response to stress; is active in: nucleus; involved in: other metabolic processes; acts upstream of or within: response to endogenous stimulus; acts upstream of or within: other metabolic processes; involved in: biosynthet…
AT3G51920	2.92209	2.22e-60	up	2.70391	6.79e-43	up	-0.490592	0.044087	down	63.514	65.128	471.049	423.196	57.64	41.245	313.787	307.382	AT3G51920.1	CAM9 / ATCML9 / CML9	calmodulin 9 / CALMODULIN LIKE PROTEIN 9	151	Nucleus	acts upstream of or within: response to water deprivation; acts upstream of or within: response to salt stress; located in: cytosol; enables: protein binding; acts upstream of or within: response to abscisic acid; enables: enzyme regulator activity; is active in: cytoplasm; acts upstream of or within: calcium-mediated signaling; acts upstream of or within: detection of calcium ion; located in: nu…	acts upstream of or within: response to chemical; acts upstream of or within: response to stress; located in: cytosol; acts upstream of or within: response to abiotic stimulus; enables: protein binding; acts upstream of or within: response to endogenous stimulus; enables: enzyme regulator activity; is active in: cytoplasm; acts upstream of or within: signal transduction; located in: nucleus; enab…
AT3G14050	2.78954	2.83e-60	up	2.7462	4.75e-85	up	-0.852844	0.000839601	down	24.402	24.391	184.133	152.867	12.506	13.974	87.988	94.176	AT3G14050.1	AT-RSH2 / ATRSH2 / RSH2	RELA-SPOT HOMOLOG 2 / RELA/SPOT homolog 2 / RELA/SPOT HOMOLOG 2	709	Cell_membrane	located in: plasma membrane; acts upstream of or within: response to wounding; enables: GTP diphosphokinase activity; involved in: guanosine tetraphosphate metabolic process; is active in: chloroplast; acts upstream of or within: response to abscisic acid; located in: chloroplast	located in: plasma membrane; acts upstream of or within: response to stress; enables: transferase activity; involved in: other metabolic processes; involved in: nucleobase-containing compound metabolic process; is active in: chloroplast; acts upstream of or within: response to endogenous stimulus; acts upstream of or within: response to chemical; located in: chloroplast
AT5G44575	5.29395	5.5e-60	up	4.08046	1.72e-22	up	0.169794	0.617019	ns	4.21	5.2	198.051	267.015	16.123	7.532	243.82	264.605	AT5G44575.1	PROSCOOP8	NA	72	Mitochondrion	located in: extracellular region; involved in: response to herbivore; involved in: defense response to insect; located in: endoplasmic reticulum; involved in: response to insect; involved in: response to wounding; enables: receptor serine/threonine kinase binding; located in: mitochondrion; located in: apoplast; enables: LRR domain binding	located in: extracellular region; involved in: response to external stimulus; involved in: response to biotic stimulus; involved in: response to stress; located in: endoplasmic reticulum; enables: signaling receptor binding; located in: mitochondrion; enables: protein binding
AT3G54640	4.24661	6.44e-60	up	2.81866	6e-14	up	-0.873608	0.000298778	down	104.055	120.667	2668.12	2243.68	151.029	122.399	1331.22	1286.3	AT3G54640.1	TRP3 / TSA1	TRYPTOPHAN-REQUIRING 3 / tryptophan synthase alpha chain	312	Chloroplast	involved in: L-tryptophan biosynthetic process; enables: tryptophan synthase activity; acts upstream of or within: defense response to bacterium; located in: chloroplast; acts upstream of or within: defense response by callose deposition in cell wall; located in: chloroplast stroma; acts upstream of or within: L-tryptophan biosynthetic process; is active in: cytosol; involved in: gravitropism; is…	involved in: other metabolic processes; enables: catalytic activity; acts upstream of or within: response to biotic stimulus; located in: chloroplast; involved in: biosynthetic process; acts upstream of or within: other cellular processes; located in: plastid; acts upstream of or within: biosynthetic process; is active in: cytosol; acts upstream of or within: other metabolic processes; acts upstr…
AT1G64660	4.28116	7.9e-60	up	3.08194	2.24e-10	up	-1.52603	0.161719	ns	15.252	13.325	330.925	200.469	7.408	10.918	46.549	133.286	AT1G64660.1	ATMGL / MGL	methionine gamma-lyase	441	Cytoplasm	enables: pyridoxal phosphate binding; involved in: protein homotetramerization; involved in: cellular response to water deprivation; acts upstream of or within: L-methionine catabolic process via 2-oxobutanoate; enables: carbon-sulfur lyase activity; involved in: transsulfuration; involved in: cellular response to sulfate starvation; is active in: cytoplasm; enables: methionine gamma-lyase activi…	enables: other binding; involved in: other cellular processes; involved in: response to abiotic stimulus; acts upstream of or within: catabolic process; involved in: response to stress; enables: catalytic activity; involved in: other metabolic processes; is active in: cytoplasm; acts upstream of or within: other metabolic processes; located in: cytosol; involved in: response to chemical; involved…
AT4G11330	3.18896	8.31e-60	up	2.87794	9.24e-55	up	-0.821548	0.00338509	down	16.769	16.739	169.678	130.274	12.281	9.533	85.159	80.741	AT4G11330.1	ATMPK5 / MPK5	MAP kinase 5	376	Nucleus	enables: protein serine/threonine kinase activity; located in: nucleus; involved in: intracellular signal transduction; enables: MAP kinase activity; is active in: nucleus; is active in: cytoplasm; acts upstream of or within: signal transduction; acts upstream of or within: MAPK cascade	enables: transferase activity; located in: nucleus; involved in: signal transduction; enables: catalytic activity; is active in: nucleus; enables: kinase activity; is active in: cytoplasm; acts upstream of or within: signal transduction
AT2G43570	3.66359	8.95e-60	up	2.90193	1.18e-13	up	-1.20716	3.92e-05	down	19.425	15.979	244.409	251.911	17.999	16.396	86.25	123.021	AT2G43570.1	CHI	"chitinase / putative"	277	Extracellular	located in: secretory vesicle; involved in: response to virus; involved in: response to silver ion; located in: extracellular region; acts upstream of or within: systemic acquired resistance; involved in: response to insect; enables: chitinase activity; located in: apoplast; involved in: response to amitrole; involved in: leaf senescence	located in: cytoplasm; involved in: response to external stimulus; involved in: response to chemical; located in: extracellular region; acts upstream of or within: response to stress; involved in: response to biotic stimulus; located in: other intracellular components; enables: hydrolase activity; acts upstream of or within: response to external stimulus; acts upstream of or within: response to b…
AT1G18390	3.48402	9.73e-60	up	3.36833	3.07e-32	up	-0.570315	0.0197473	down	6.69	7.709	74.364	69.381	3.147	4.899	49.795	44.692	AT1G18390.2	LRK10L1.1 / LRK10L1.2	Leaf rust 10 disease-resistance locus receptor- like protein kinase-like 1.2 / Leaf rust 10 disease-resistance locus receptor- like protein kinase-like 1.1	654	Chloroplast	acts upstream of or within: cellular response to water deprivation; located in: plasma membrane; located in: extracellular region; acts upstream of or within: photoperiodism, flowering; acts upstream of or within: cellular response to abscisic acid stimulus; involved in: biological_process; enables: protein serine/threonine kinase activity; enables: polysaccharide binding; located in: chloroplast	acts upstream of or within: other cellular processes; located in: plasma membrane; acts upstream of or within: response to stress; acts upstream of or within: response to chemical; located in: extracellular region; acts upstream of or within: response to abiotic stimulus; acts upstream of or within: multicellular organism development; acts upstream of or within: anatomical structure development; …
AT1G31885	4.56887	1.08e-59	up	3.53595	5.24e-18	up	-1.30515	0.000246555	down	1.5	1.233	28.106	35.352	0.736	1.269	10.097	14.867	AT1G31885.1	NIP3;1	NOD26-like intrinsic protein 3;1	323	Unknown	located in: cellular_component; involved in: transmembrane transport; enables: channel activity	located in: unknown cellular components; involved in: transport; involved in: other cellular processes; enables: transporter activity
AT3G54420	4.59077	1.13e-59	up	3.8305	1.43e-44	up	-0.528255	0.046628	down	2.784	3.815	65.634	69.363	2.482	3.025	50.088	41.181	AT3G54420.1	ATCHITIV / CHIV / EP3 / ATEP3	CHITINASE CLASS IV / homolog of carrot EP3-3 chitinase	273	Extracellular	acts upstream of or within: somatic embryogenesis; acts upstream of or within: plant-type hypersensitive response; enables: chitinase activity; involved in: response to bacterium; located in: extracellular region; located in: plant-type cell wall; involved in: cell wall macromolecule catabolic process; involved in: response to wounding	acts upstream of or within: post-embryonic development; acts upstream of or within: cell death; acts upstream of or within: multicellular organism development; enables: hydrolase activity; involved in: response to external stimulus; located in: extracellular region; involved in: response to biotic stimulus; acts upstream of or within: embryo development; acts upstream of or within: response to bi…
AT5G49700	4.66128	1.91e-59	up	3.05629	1.58e-25	up	-1.2186	0.000343033	down	2.383	4.121	89.834	69.229	3.795	3.444	27.295	39.435	AT5G49700.1	AHL17	AT-hook motif nuclear localized protein 17	276	Nucleus	enables: DNA-binding transcription factor activity; enables: DNA binding; enables: minor groove of adenine-thymine-rich DNA binding; located in: nucleus; enables: protein binding; is active in: nucleus	enables: DNA-binding transcription factor activity; enables: DNA binding; located in: nucleus; enables: protein binding; is active in: nucleus
AT5G07100	3.20034	2.14e-59	up	2.07481	4.52e-13	up	-1.06294	0.000247765	down	19.175	20.47	173.161	156.278	21.706	19.999	65.224	88.495	AT5G07100.1	WRKY26	WRKY DNA-binding protein 26	309	Nucleus	involved in: cellular heat acclimation; enables: protein binding; enables: DNA-binding transcription factor activity; enables: transcription cis-regulatory region binding; located in: nucleus; involved in: regulation of DNA-templated transcription; acts upstream of or within: cellular heat acclimation; acts upstream of or within: cellular response to heat; is active in: nucleus	involved in: response to stress; enables: protein binding; enables: DNA-binding transcription factor activity; involved in: response to abiotic stimulus; enables: DNA binding; located in: nucleus; involved in: nucleobase-containing compound metabolic process; acts upstream of or within: response to stress; involved in: other cellular processes; acts upstream of or within: response to abiotic stim…
AT1G70890	-4.99405	2.49e-59	down	-3.81831	1.77e-38	down	0.61035	0.264834	ns	287.16	228.593	6.645	11.729	235.286	195.769	16.477	10.613	AT1G70890.1	MLP43	MLP-like protein 43 / major latex protein like 43	158	Chloroplast	located in: mitochondrion; located in: chloroplast; located in: cytosol; enables: molecular_function; involved in: defense response	located in: mitochondrion; located in: chloroplast; located in: cytosol; enables: unknown molecular functions; involved in: response to stress
AT1G33790	3.86569	5e-59	up	1.95781	0.000135829	up	-1.0918	0.047176	down	4.156	4.572	65.708	49.441	8.198	7.986	13.86	38.741	AT1G33790.2	NA	NA	745	Unknown	located in: cytoplasm; is active in: cytoplasm; enables: molecular_function	located in: cytoplasm; is active in: cytoplasm; enables: unknown molecular functions
AT1G16110	3.04428	5.12e-59	up	2.63262	1.66e-77	up	-0.72296	0.00273756	down	9.311	7.215	68.592	63.042	6.402	6.215	40.056	37.786	AT1G16110.1	WAKL6	wall associated kinase-like 6	642	Cell_membrane	located in: plant-type cell wall; enables: kinase activity; enables: polysaccharide binding; involved in: cell surface receptor signaling pathway; located in: plasma membrane; involved in: defense response; is active in: plasma membrane	located in: cell wall; enables: kinase activity; enables: carbohydrate binding; involved in: signal transduction; located in: plasma membrane; involved in: response to stress; is active in: plasma membrane
AT3G53150	4.71139	6.29e-59	up	3.76962	2.03e-10	up	-1.00502	0.0120112	down	1.586	1.876	44.02	34.532	0.593	1.188	14.247	23.957	AT3G53150.1	UGT73D1	UDP-glucosyl transferase 73D1	516	Unknown	located in: cellular_component	located in: unknown cellular components
AT5G27420	3.5809	7.92e-59	up	3.77178	2.92e-32	up	-1.00128	0.000775672	down	22.639	26.581	304.026	233.913	6.568	9.299	116.855	145.492	AT5G27420.1	CNI1 / ATL31	Arabidopsis toxicos en levadura 31 / carbon/nitrogen insensitive 1	368	Chloroplast	located in: chloroplast; acts upstream of or within: cellular response to hypoxia; acts upstream of or within: defense response to other organism; acts upstream of or within: defense response to bacterium; enables: ubiquitin-protein transferase activity; located in: membrane; acts upstream of or within: cellular response to nitrogen levels; acts upstream of or within: response to abscisic acid; i…	located in: chloroplast; acts upstream of or within: other cellular processes; acts upstream of or within: response to abiotic stimulus; acts upstream of or within: response to stress; enables: catalytic activity; located in: other membranes; acts upstream of or within: response to external stimulus; acts upstream of or within: response to biotic stimulus; acts upstream of or within: response to …
AT5G48657	3.89658	1.09e-58	up	3.09315	2.24e-31	up	-0.810901	0.00832839	down	8.082	10.484	163.026	119.304	7.466	8.247	73.829	83.443	AT5G48657.5	NA	NA	310	Unknown	involved in: response to insect; is active in: plasma membrane; enables: molecular_function; located in: nucleus; located in: plasma membrane	involved in: response to biotic stimulus; is active in: plasma membrane; enables: unknown molecular functions; located in: nucleus; located in: plasma membrane; involved in: response to external stimulus
AT1G19610	5.82693	1.11e-58	up	3.11887	1.09e-05	up	-1.88646	0.157835	ns	7.942	4.133	302.384	254.473	6.432	14.158	26.933	119.323	AT1G19610.1	PDF1.4 / LCR78	LOW-MOLECULAR-WEIGHT CYSTEINE-RICH 78	78	Extracellular	located in: extracellular region; acts upstream of or within: defense response; enables: molecular_function; involved in: defense response	located in: extracellular region; acts upstream of or within: response to stress; enables: unknown molecular functions; involved in: response to stress
AT5G22270	3.43476	1.33e-58	up	3.00239	4.07e-23	up	-0.919414	0.0105922	down	38.567	39.125	438.938	332.742	22.787	20.337	157.209	240.827	AT5G22270.1	SIED1	Salt-Induced and EIN3/EIL1-Dependent 1	93	Nucleus	enables: protein binding; located in: cytoplasm; involved in: ethylene-activated signaling pathway; involved in: response to salt stress; located in: nucleus; located in: plasma membrane; involved in: regulation of reactive oxygen species metabolic process	enables: protein binding; located in: cytoplasm; involved in: signal transduction; involved in: response to chemical; involved in: response to endogenous stimulus; involved in: response to abiotic stimulus; located in: nucleus; located in: plasma membrane; involved in: other cellular processes; involved in: other metabolic processes; involved in: response to stress
AT2G25297	4.3501	1.92e-58	up	5.07396	1e-17	up	-0.798589	0.00403943	down	4.566	5.003	82.983	86.622	1.054	0.498	45.012	50.016	AT2G25297.2	NA	NA	50	Chloroplast	involved in: reactive oxygen species biosynthetic process; located in: chloroplast; enables: molecular_function	involved in: biosynthetic process; located in: chloroplast; involved in: other metabolic processes; enables: unknown molecular functions
AT5G16370	3.45419	3.09e-58	up	2.64279	1.5e-30	up	-1.31022	0.000145876	down	39.075	45.045	536.583	387.22	26.912	29.075	146.029	217.506	AT5G16370.1	AAE5	acyl activating enzyme 5	552	Chloroplast	located in: peroxisome; enables: molecular_function; located in: chloroplast	located in: peroxisome; enables: unknown molecular functions; located in: chloroplast
AT3G26220	2.33621	5.54e-58	up	1.39739	3.77e-06	up	-1.19316	6.78e-08	down	23.608	21.843	112.636	109.177	22.701	19.21	46.298	48.308	AT3G26220.1	CYP71B3	"cytochrome P450 / family 71 / subfamily B / polypeptide 3"	501	Chloroplast	enables: oxidoreductase activity; located in: chloroplast	enables: catalytic activity; located in: chloroplast
AT2G39400	4.03719	1.2e-57	up	3.77551	2.77e-44	up	-1.0316	0.00298366	down	40.196	47.785	829.355	527.64	24.354	17.396	291.166	357.725	AT2G39400.1	MAGL6	NA	311	Cytoplasm	enables: monoacylglycerol lipase activity; enables: lipase activity; located in: cytoplasm; is active in: membrane; located in: Golgi apparatus; located in: endoplasmic reticulum	enables: hydrolase activity; located in: cytoplasm; is active in: other membranes; located in: Golgi apparatus; located in: endoplasmic reticulum
AT1G16160	6.51966	2.04e-57	up	5.83577	1.39e-30	up	-0.617404	0.0411845	down	0.288	0.663	35.816	31.622	0.121	0.366	19.118	23.783	AT1G16160.1	WAKL5	wall associated kinase-like 5	731	Chloroplast	involved in: defense response; enables: calcium ion binding; located in: plant-type cell wall; enables: kinase activity; located in: chloroplast; is active in: plasma membrane; acts upstream of or within: response to wounding; enables: polysaccharide binding; involved in: cell surface receptor signaling pathway	involved in: response to stress; enables: other binding; located in: cell wall; enables: kinase activity; located in: chloroplast; is active in: plasma membrane; acts upstream of or within: response to stress; enables: carbohydrate binding; involved in: signal transduction
AT3G11080	3.53593	2.08e-57	up	2.92447	4.85e-36	up	-0.874259	0.00281609	down	2.969	2.274	32.947	27.485	2.138	2.45	14.594	17.6	AT3G11080.1	RLP35 / AtRLP35	receptor like protein 35	943	Extracellular	located in: extracellular region; acts upstream of or within: signal transduction; enables: kinase activity	located in: extracellular region; acts upstream of or within: signal transduction; enables: kinase activity
AT4G33050	3.74339	2.33e-57	up	3.35485	7.31e-63	up	-0.701831	0.00923986	down	51.005	67.15	938.335	740.551	45.588	42.882	520.731	487.73	AT4G33050.5	AtIQM1 / IQM1 / EDA39	IQ-motif protein 1 / embryo sac development arrest 39	560	Unknown	enables: calmodulin binding; located in: cytoplasm; acts upstream of or within: polar nucleus fusion; involved in: regulation of stomatal movement; acts upstream of or within: regulation of stomatal movement; located in: nucleus	enables: protein binding; located in: cytoplasm; acts upstream of or within: cell differentiation; acts upstream of or within: multicellular organism development; acts upstream of or within: cellular component organization; involved in: other cellular processes; acts upstream of or within: other cellular processes; located in: nucleus
AT4G37520	3.85286	2.68e-57	up	1.44957	3.93e-07	up	-1.40947	0.000118542	down	76.771	88.603	1184.81	920.979	126.696	164.983	285.754	486.924	AT4G37520.1	NA	NA	329	Extracellular	located in: extracellular region; enables: protein binding; involved in: response to oxidative stress; enables: lactoperoxidase activity; located in: cytoplasm; enables: heme binding	located in: extracellular region; enables: protein binding; involved in: response to stress; enables: catalytic activity; located in: cytoplasm; enables: other binding
AT3G45300	3.77465	3.57e-57	up	2.43299	6.44e-15	up	-1.40818	0.000393407	down	32.694	45.373	545.46	435.357	29.438	35.269	124.2	235.811	AT3G45300.1	IVD / IVDH / ATIVD	ISOVALERYL-COA-DEHYDROGENASE / isovaleryl-CoA-dehydrogenase	409	Mitochondrion	located in: mitochondrial matrix; involved in: L-leucine catabolic process; acts upstream of or within: branched-chain amino acid catabolic process; acts upstream of or within: alternative respiration; enables: ATP binding; located in: mitochondrion; acts upstream of or within: L-leucine catabolic process; enables: 3-methylbutanoyl-CoA dehydrogenase activity; located in: cytosol; is active in: mi…	located in: other intracellular components; involved in: other metabolic processes; acts upstream of or within: catabolic process; acts upstream of or within: generation of precursor metabolites and energy; enables: other binding; located in: mitochondrion; acts upstream of or within: other metabolic processes; enables: catalytic activity; involved in: catabolic process; located in: cytosol; enab…
AT1G65690	4.64231	3.91e-57	up	3.89661	2.12e-65	up	-0.872779	0.0030845	down	17.848	17.332	406.155	325.38	11.008	12.809	171.965	217.879	AT1G65690.1	NHL6	NDR1/HIN1-like 6	252	Unknown	enables: molecular_function; located in: plasma membrane; located in: cytosol; acts upstream of or within: response to osmotic stress; acts upstream of or within: response to abscisic acid; acts upstream of or within: positive regulation of abscisic acid biosynthetic process; acts upstream of or within: response to salt	enables: unknown molecular functions; located in: plasma membrane; located in: cytosol; acts upstream of or within: response to abiotic stimulus; acts upstream of or within: response to endogenous stimulus; acts upstream of or within: other cellular processes; acts upstream of or within: response to chemical; acts upstream of or within: lipid metabolic process; acts upstream of or within: other m…
AT5G06570	4.10632	4.13e-57	up	2.94387	4.3e-08	up	-1.18863	0.000177743	down	3.611	3.735	64.744	48.274	1.238	3.544	21.742	26.723	AT5G06570.3	NA	NA	344	Unknown	involved in: strigolactone metabolic process; located in: cellular_component; enables: carboxylesterase activity; enables: hydrolase activity	involved in: other metabolic processes; located in: unknown cellular components; enables: hydrolase activity; involved in: lipid metabolic process
AT3G13790	4.22777	4.3e-57	up	2.51464	3.46e-09	up	-1.24419	3.6e-06	down	52.013	75.105	1146.52	950.152	38.081	80.922	384.364	479.02	AT3G13790.1	ATBFRUCT1 / CWI1 / AtCWI1 / ATCWINV1	ARABIDOPSIS THALIANA CELL WALL INVERTASE 1	584	Extracellular	involved in: carbohydrate metabolic process; acts upstream of or within: defense response to fungus; enables: protein binding; enables: beta-fructofuranosidase activity; located in: cytoplasmic stress granule; located in: extracellular region; located in: plasma membrane; acts upstream of or within: response to wounding; enables: hydrolase activity, hydrolyzing O-glycosyl compounds; located in: p…	involved in: carbohydrate metabolic process; acts upstream of or within: response to external stimulus; enables: protein binding; enables: hydrolase activity; located in: other intracellular components; located in: extracellular region; located in: plasma membrane; located in: cytoplasm; acts upstream of or within: response to stress; acts upstream of or within: response to biotic stimulus; locat…
AT4G04960	3.30333	1.1e-56	up	2.44682	5.39e-45	up	-0.940267	0.0012639	down	13.622	14.195	146.37	110.158	11.252	11.351	61.187	69.412	AT4G04960.1	LecRK-VII.1	L-type lectin receptor kinase VII.1	686	Chloroplast	involved in: defense response to bacterium; involved in: defense response to oomycetes; enables: transmembrane receptor protein serine/threonine kinase activity; enables: kinase activity; located in: chloroplast; is active in: plasma membrane; located in: plasma membrane	involved in: response to biotic stimulus; enables: transferase activity; enables: kinase activity; involved in: response to stress; enables: catalytic activity; involved in: response to external stimulus; located in: chloroplast; enables: signaling receptor activity; is active in: plasma membrane; located in: plasma membrane
AT2G43120	4.30329	1.14e-56	up	2.83002	2.6e-14	up	-1.10261	0.0121887	down	10.572	7.983	185.593	136.086	8.377	9.741	48.954	97.095	AT2G43120.2	PRN2	PIRIN2	372	Nucleus	located in: nucleus; acts upstream of or within: defense response to bacterium; enables: protein binding; located in: cytosol; enables: peptidase inhibitor activity	located in: nucleus; acts upstream of or within: response to biotic stimulus; acts upstream of or within: response to external stimulus; enables: protein binding; located in: cytosol; enables: enzyme regulator activity; acts upstream of or within: response to stress
AT2G36390	-2.59782	2.03e-56	down	-1.87742	1.39e-44	down	0.136664	0.688324	ns	176.935	157.633	23.683	29.013	105.002	101.905	30.634	25.742	AT2G36390.1	BE3 / SBE2.1	starch branching enzyme 2.1 / BRANCHING ENZYME 3	858	Chloroplast	is active in: cytoplasm; acts upstream of or within: amylopectin biosynthetic process; acts upstream of or within: starch metabolic process; enables: 1,4-alpha-glucan branching enzyme activity; located in: chloroplast stroma; involved in: starch metabolic process; located in: chloroplast	is active in: cytoplasm; acts upstream of or within: biosynthetic process; acts upstream of or within: carbohydrate metabolic process; enables: transferase activity; located in: plastid; involved in: other metabolic processes; located in: chloroplast; acts upstream of or within: other metabolic processes; involved in: carbohydrate metabolic process
AT1G12940	7.21662	2.42e-56	up	8.05842	9.94e-12	up	0.291911	0.569452	ns	0.765	0.248	51.61	110.874	0.101	0.859	108.12	84.786	AT1G12940.1	ATNRT2.5 / NRT2.5	nitrate transporter2.5	502	Cytoplasm	involved in: nitrate transmembrane transport; is active in: plasma membrane; enables: nitrate transmembrane transporter activity; located in: cytoplasm	involved in: transport; involved in: other cellular processes; is active in: plasma membrane; enables: transporter activity; located in: cytoplasm
AT1G15380	4.77177	3.96e-56	up	2.80563	3.52e-07	up	-1.3409	0.00155027	down	18.829	29.795	643.762	504.128	13.058	35.012	145.303	296.097	AT1G15380.1	GLYI4	glyoxylase I 4	174	Cytoplasm	involved in: response to water deprivation; acts upstream of or within: regulation of abscisic acid-activated signaling pathway; acts upstream of or within: regulation of salicylic acid mediated signaling pathway; located in: cytoplasm; involved in: response to nickel cation; acts upstream of or within: regulation of jasmonic acid mediated signaling pathway; involved in: response to heat; involve…	involved in: response to abiotic stimulus; acts upstream of or within: response to endogenous stimulus; acts upstream of or within: response to chemical; located in: cytoplasm; involved in: response to chemical; acts upstream of or within: signal transduction; involved in: response to stress; acts upstream of or within: other cellular processes; involved in: response to light stimulus; enables: u…
AT5G61210	2.87088	9.57e-56	up	2.25569	5.82e-106	up	-0.721711	0.00410302	down	52.633	52.284	432.33	360.916	49.728	48.537	239.674	230.07	AT5G61210.1	ATSNAP33B / ATSNAP33 / SNP33 / SNAP33	soluble N-ethylmaleimide-sensitive factor adaptor protein 33	300	Nucleus	is active in: plasma membrane; located in: plasma membrane; acts upstream of or within: membrane fusion; acts upstream of or within: cytokinesis by cell plate formation; acts upstream of or within: vesicle-mediated transport; located in: nucleus; acts upstream of or within: response to mechanical stimulus; enables: SNAP receptor activity; enables: protein binding; acts upstream of or within: resp…	is active in: plasma membrane; located in: plasma membrane; acts upstream of or within: cellular component organization; acts upstream of or within: other cellular processes; located in: nucleus; acts upstream of or within: response to external stimulus; acts upstream of or within: transport; enables: other molecular functions; enables: protein binding; acts upstream of or within: response to abi…
AT4G01010	3.27993	1.13e-55	up	2.3063	4.27e-19	up	-0.969889	0.000628242	down	4.808	5.105	51.945	40.54	5.174	3.506	22.49	23.659	AT4G01010.1	ATCNGC13 / CNGC13	cyclic nucleotide-gated channel 13 / CYCLIC NUCLEOTIDE-GATED CHANNEL 13	696	Mitochondrion	located in: mitochondrion; enables: monoatomic ion channel activity	located in: mitochondrion; enables: transporter activity
AT4G34230	3.43672	1.26e-55	up	2.2322	1.73e-44	up	-0.832621	0.0018495	down	57.831	54.219	579.781	492.981	66.315	58.149	267.094	320.521	AT4G34230.1	CAD-5 / ATCAD5 / CAD5	cinnamyl alcohol dehydrogenase 5	357	Cytoplasm	enables: cinnamyl-alcohol dehydrogenase activity; acts upstream of or within: lignin biosynthetic process; involved in: lignin biosynthetic process; located in: cytoplasm; located in: cytosol	enables: catalytic activity; acts upstream of or within: biosynthetic process; involved in: secondary metabolic process; involved in: biosynthetic process; located in: cytoplasm; acts upstream of or within: secondary metabolic process; located in: cytosol
AT5G40780	5.03821	1.32e-55	up	3.67938	9.11e-29	up	-1.02308	0.000127715	down	17.048	24.018	908.755	743.663	20.326	29.779	362.956	430.452	AT5G40780.1	AtLHT1 / LHT1	lysine histidine transporter 1	446	Cytoplasm	acts upstream of or within: defense response; acts upstream of or within: amino acid import; is active in: membrane; located in: plastid; enables: amino acid transmembrane transporter activity; involved in: amino acid transmembrane transport; enables: acidic amino acid transmembrane transporter activity; located in: cytoplasm	acts upstream of or within: response to stress; acts upstream of or within: transport; is active in: other membranes; located in: plastid; enables: transporter activity; involved in: transport; involved in: other cellular processes; located in: cytoplasm
AT4G20000	5.4569	1.61e-55	up	5.07006	6.48e-49	up	-0.672854	0.00713734	down	4.076	6.34	191.016	177.898	2.004	3.33	106.811	118.902	AT4G20000.1	NA	NA	208	Nucleus	involved in: response to fungus; located in: nucleus; enables: molecular_function	involved in: response to external stimulus; involved in: response to biotic stimulus; located in: nucleus; enables: unknown molecular functions
AT4G36040	2.8829	3.03e-55	up	3.33842	3.74e-78	up	-0.569317	0.0201499	down	177.782	130.596	1130.54	1079.6	61.414	80.627	674.802	777.048	AT4G36040.1	DJC23 / J11	DnaJ11 / DNA J protein C23	161	Chloroplast	is active in: chloroplast; located in: chloroplast; enables: molecular_function; located in: nucleus; located in: plastid	is active in: chloroplast; located in: chloroplast; enables: unknown molecular functions; located in: nucleus; located in: plastid
AT4G21400	3.04793	4.41e-55	up	2.32386	1.02e-14	up	-0.495448	0.0619195	ns	6.527	8.124	64.464	60.101	6.376	7.98	39.973	46.198	AT4G21400.1	CRK28	cysteine-rich RLK (RECEPTOR-like protein kinase) 28	683	Extracellular	enables: protein serine/threonine kinase activity; acts upstream of or within: phosphorylation; involved in: defense response to bacterium; involved in: signal transduction; located in: plasma membrane; located in: extracellular region; involved in: plant-type hypersensitive response; is active in: plasma membrane; enables: kinase activity	enables: kinase activity; acts upstream of or within: other metabolic processes; involved in: response to stress; involved in: signal transduction; located in: plasma membrane; located in: extracellular region; involved in: response to biotic stimulus; involved in: response to external stimulus; enables: transferase activity; enables: catalytic activity; involved in: other cellular processes; is …
AT5G54160	2.92345	5.36e-55	up	1.86833	2.09e-28	up	-0.748919	0.000411977	down	210.747	282.521	1819.8	1906.93	260.819	290.986	1117.06	1044.78	AT5G54160.1	ATOMT1 / OMT1 / OMT3 / AtCOMT / COMT1	caffeate O-methyltransferase 1 / O-methyltransferase 1 / O-methyltransferase 3	363	Unknown	acts upstream of or within negative effect: mucilage biosynthetic process involved in seed coat development; enables: O-methyltransferase activity; involved in: response to osmotic stress; enables: acetylserotonin O-methyltransferase activity; located in: plastid; enables: caffeate O-methyltransferase activity; located in: cytoplasm; involved in: circadian rhythm; acts upstream of or within: regu…	acts upstream of or within negative effect: biosynthetic process; enables: transferase activity; involved in: response to abiotic stimulus; located in: plastid; located in: cytoplasm; involved in: circadian rhythm; acts upstream of or within: other cellular processes; acts upstream of or within negative effect: other metabolic processes; involved in: biosynthetic process; acts upstream of or with…
AT4G27310	3.77819	9.46e-55	up	3.66154	3.75e-38	up	0.092738	0.774459	ns	7.563	4.973	85.357	75.14	8.995	5.161	87.232	79.939	AT4G27310.1	BBX28	B-box domain protein 28	223	Nucleus	enables: zinc ion binding; acts upstream of or within: regulation of DNA-templated transcription; involved in: response to cold; acts upstream of or within: negative regulation of photomorphogenesis; acts upstream of or within: seedling development; enables: transcription coregulator activity; enables: RNA polymerase II-specific DNA-binding transcription factor binding; enables: DNA-binding trans…	enables: other binding; acts upstream of or within: other cellular processes; acts upstream of or within: nucleobase-containing compound metabolic process; involved in: response to abiotic stimulus; acts upstream of or within: response to light stimulus; involved in: response to stress; acts upstream of or within: post-embryonic development; enables: transcription regulator activity; enables: pro…
AT4G36430	2.57713	1.12e-54	up	2.90789	2.32e-07	up	-0.041511	0.954893	ns	24.529	29.435	153.563	161.826	9.562	28.278	78.386	219.075	AT4G36430.1	NA	NA	331	Extracellular	involved in: mucilage extrusion from seed coat; located in: plant-type cell wall; enables: peroxidase activity; acts upstream of or within: response to other organism; is active in: plant-type cell wall; involved in: response to oxidative stress; located in: extracellular region	involved in: anatomical structure development; located in: cell wall; enables: catalytic activity; acts upstream of or within: response to external stimulus; acts upstream of or within: response to biotic stimulus; is active in: cell wall; involved in: response to stress; located in: extracellular region; involved in: multicellular organism development; involved in: post-embryonic development
AT3G18830	2.43837	1.48e-54	up	2.32857	2.04e-66	up	-0.287834	0.292765	ns	50.904	46.424	270.662	236.975	43.341	37.879	214.076	191.975	AT3G18830.1	PMT5 / ATPLT5 / ATPMT5	POLYOL TRANSPORTER 5 / ARABIDOPSIS THALIANA POLYOL/MONOSACCHARIDE TRANSPORTER 5 / polyol/monosaccharide transporter 5	539	Chloroplast	involved in: lateral root formation; enables: mannitol transmembrane transporter activity; acts upstream of or within: lateral root formation; enables: myo-inositol transmembrane transporter activity; enables: carbohydrate:proton symporter activity; located in: chloroplast; enables: glycerol transmembrane transporter activity; enables: D-xylose transmembrane transporter activity; enables: galacto…	involved in: post-embryonic development; enables: transporter activity; acts upstream of or within: anatomical structure development; located in: chloroplast; acts upstream of or within: multicellular organism development; involved in: multicellular organism development; acts upstream of or within: post-embryonic development; involved in: anatomical structure development; located in: plasma membr…
AT2G37430	5.45334	1.48e-54	up	4.47907	7.88e-18	up	-0.485148	0.20912	ns	1.435	1.608	72.379	47.6	0.663	2.131	40.527	43.434	AT2G37430.1	ZAT11	zinc finger of Arabidopsis thaliana 11	178	Nucleus	involved in: response to chitin; enables: transcription cis-regulatory region binding; acts upstream of or within: regulation of DNA-templated transcription; enables: DNA-binding transcription factor activity; located in: nucleus; involved in: response to stress; acts upstream of or within: cellular response to nickel ion; acts upstream of or within: regulation of root development	involved in: response to chemical; enables: DNA binding; acts upstream of or within: other cellular processes; enables: DNA-binding transcription factor activity; located in: nucleus; enables: nucleic acid binding; involved in: response to stress; acts upstream of or within: nucleobase-containing compound metabolic process; acts upstream of or within: other metabolic processes; acts upstream of o…
AT4G14630	3.97226	1.67e-54	up	3.60417	1.61e-19	up	-0.270885	0.351193	ns	5.145	6.682	75.626	89.331	2.838	6.553	67.387	65.653	AT4G14630.1	GLP9	germin-like protein 9	222	Extracellular	enables: manganese ion binding; located in: plasma membrane; located in: plant-type vacuole; located in: extracellular region	enables: other binding; located in: plasma membrane; located in: vacuole; located in: extracellular region
AT5G65600	4.80525	1.77e-54	up	4.44126	1.01e-14	up	-0.985509	0.00333591	down	1.281	1.971	49.957	33.436	0.521	0.515	21.607	19.631	AT5G65600.1	LecRK-IX.2	L-type lectin receptor kinase IX.2	675	Extracellular	involved in: defense response to oomycetes; acts upstream of or within: pathogen-associated molecular pattern receptor signaling pathway; acts upstream of or within: protein phosphorylation; involved in: plant-type hypersensitive response; enables: protein binding; enables: protein serine/threonine kinase activity; enables: kinase activity; located in: plasma membrane; acts upstream of or within:…	involved in: response to stress; acts upstream of or within: response to external stimulus; involved in: response to external stimulus; acts upstream of or within: protein metabolic process; involved in: response to biotic stimulus; enables: protein binding; enables: transferase activity; acts upstream of or within: response to biotic stimulus; acts upstream of or within: response to stress; enab…
AT4G37530	3.54963	1.82e-54	up	1.41881	3.95e-22	up	-1.14061	1.42e-05	down	17.31	24.938	269.233	223.131	39.953	40.595	101.069	116.91	AT4G37530.1	NA	NA	329	Extracellular	located in: extracellular region; involved in: response to oxidative stress; enables: protein binding; enables: heme binding; enables: lactoperoxidase activity	located in: extracellular region; involved in: response to stress; enables: protein binding; enables: other binding; enables: catalytic activity
AT1G35670	3.45453	2.25e-54	up	2.25184	1.22e-25	up	-1.13166	0.000188884	down	21.822	28.364	278.166	227.19	21.213	24.048	95.08	129.891	AT1G35670.1	ATCDPK2 / ATCPK11 / CDPK2 / CPK11	calcium-dependent protein kinase 2	495	Cell_membrane	acts upstream of or within: positive regulation of abscisic acid-activated signaling pathway; enables: calcium/calmodulin-dependent protein kinase activity; is active in: cytoplasm; acts upstream of or within: regulation of pollen tube growth; located in: nucleus; enables: protein binding; enables: protein kinase activity; has protein modification of type: protein phosphorylation; involved in: in…	acts upstream of or within: other cellular processes; enables: transferase activity; is active in: cytoplasm; acts upstream of or within: pollination; acts upstream of or within: cell growth; acts upstream of or within: response to chemical; located in: nucleus; enables: catalytic activity; enables: protein binding; has protein modification of type: other metabolic processes; acts upstream of or …
AT5G41750	2.69714	2.98e-54	up	2.16372	6e-38	up	-1.01577	6.34e-06	down	5.604	6.753	40.817	38.877	4.759	4.392	19.427	19.025	AT5G41750.1	NA	NA	1068	Unknown	enables: ADP binding; enables: ATP hydrolysis activity; located in: cellular_component; involved in: signal transduction	enables: other binding; enables: hydrolase activity; located in: unknown cellular components; involved in: signal transduction; enables: nucleotide binding
AT4G19520	2.68132	3.12e-54	up	1.81996	9.88e-21	up	-0.74733	0.00541973	down	9.463	7.41	54.442	52.025	7.976	8.694	35.033	26.888	AT4G19520.1	NA	NA	1744	Cytoplasm	located in: cytoplasm; acts upstream of or within: cellular response to hypoxia; enables: NAD+ nucleosidase activity, cyclic ADP-ribose generating; involved in: signal transduction; involved in: defense response; enables: ADP binding	located in: cytoplasm; acts upstream of or within: response to stress; enables: hydrolase activity; involved in: signal transduction; involved in: response to stress; enables: other binding; enables: nucleotide binding; acts upstream of or within: other cellular processes; acts upstream of or within: response to abiotic stimulus; acts upstream of or within: response to chemical
AT4G12120	2.96575	4.67e-54	up	2.56787	6.39e-47	up	-0.571954	0.0410908	down	7.136	7.466	59.547	49.305	5.716	5.648	37.309	34.248	AT4G12120.1	SEC1B / ATSEC1B	NA	662	Nucleus	is active in: plasma membrane; involved in: vesicle docking involved in exocytosis; is active in: secretory granule; located in: nucleus; involved in: vesicle-mediated transport; enables: syntaxin binding; involved in: intracellular protein transport	is active in: plasma membrane; involved in: other cellular processes; is active in: other intracellular components; located in: nucleus; involved in: transport; enables: protein binding; is active in: cytoplasm
AT4G40020	6.83904	5.06e-54	up	5.17044	1.62e-31	up	-0.880625	0.00615483	down	0.247	0.36	28.914	22.108	0.142	0.512	12.852	14.256	AT4G40020.1	NA	NA	615	Cytoplasm	involved in: reciprocal meiotic recombination; located in: cytoplasm; enables: molecular_function	involved in: DNA metabolic process; involved in: cell cycle; involved in: cellular component organization; located in: cytoplasm; involved in: other cellular processes; enables: unknown molecular functions
AT4G03420	2.71194	5.15e-54	up	1.95882	2.9e-15	up	-0.670678	0.0587719	ns	17.228	17.167	120.62	99.945	18.235	18.685	53.649	81.456	AT4G03420.1	NA	NA	310	Nucleus	enables: molecular_function; located in: nucleus	enables: unknown molecular functions; located in: nucleus
AT2G20960	2.69223	6.65e-54	up	2.27012	1.13e-72	up	-0.703443	0.00722865	down	38.728	36.502	267.021	216.123	32.753	29.366	146.49	143.312	AT2G20960.1	pEARLI4	NA	748	Nucleus	located in: nucleus; enables: molecular_function	located in: nucleus; enables: unknown molecular functions
AT2G36210	5.34033	7.89e-54	up	2.94222	4.43e-11	up	-1.53587	1.13e-05	down	1.245	1.455	49.921	43.434	1.533	2.899	12.982	18.481	AT2G36210.1	SAUR45	SMALL AUXIN UPREGULATED RNA 45	135	Unknown	is active in: cellular_component; involved in: response to auxin; enables: molecular_function	is active in: unknown cellular components; involved in: response to endogenous stimulus; enables: unknown molecular functions; involved in: response to chemical
AT4G04700	3.43266	1.23e-53	up	2.91072	9.66e-43	up	-0.477677	0.0742725	ns	6.578	8.76	91.762	80.62	7.141	7.336	58.348	62.49	AT4G04700.1	CPK27	calcium-dependent protein kinase 27	485	Cell_membrane	is active in: nucleus; located in: plasma membrane; involved in: intracellular signal transduction; enables: calmodulin binding; is active in: cytoplasm; enables: calcium-dependent protein serine/threonine kinase activity; enables: calcium/calmodulin-dependent protein kinase activity	is active in: nucleus; located in: plasma membrane; involved in: signal transduction; enables: protein binding; is active in: cytoplasm; enables: catalytic activity; enables: transferase activity; enables: kinase activity
AT4G23010	3.10852	1.61e-53	up	2.4545	9.21e-54	up	-0.5068	0.0461611	down	28.732	38.526	281.557	262.634	31.765	33.524	202.762	171.117	AT4G23010.3	ATUTR2 / UTR2	UDP-galactose transporter 2	392	Cell_membrane	located in: Golgi membrane; is active in: endoplasmic reticulum membrane; involved in: 3'-phosphoadenosine 5'-phosphosulfate transport; enables: UDP-galactose transmembrane transporter activity; is active in: Golgi membrane; located in: plasma membrane; enables: 3'-phosphoadenosine 5'-phosphosulfate transmembrane transporter activity; involved in: transmembrane transport; involved in: UDP-galacto…	located in: other membranes; is active in: other membranes; involved in: transport; enables: transporter activity; located in: plasma membrane; is active in: Golgi apparatus; is active in: other intracellular components; involved in: other cellular processes; located in: Golgi apparatus; located in: cytoplasm; is active in: endoplasmic reticulum
AT4G11850	2.51721	1.68e-53	up	2.02871	4.37e-60	up	-0.579231	0.0171039	down	32.484	37.092	209.637	186.883	29.643	32.897	126.359	132.597	AT4G11850.1	PLDGAMMA1 / MEE54	maternal effect embryo arrest 54 / phospholipase D gamma 1	858	Unknown	enables: phospholipase D activity; acts upstream of or within: embryo development ending in seed dormancy; involved in: phospholipid catabolic process; acts upstream of or within: defense response to bacterium; acts upstream of or within: innate immune response; enables: protein binding; located in: plasma membrane; enables: phosphatidylinositol-4,5-bisphosphate binding; located in: cytosol; acts…	enables: hydrolase activity; acts upstream of or within: anatomical structure development; involved in: catabolic process; involved in: lipid metabolic process; acts upstream of or within: response to biotic stimulus; acts upstream of or within: response to external stimulus; enables: protein binding; located in: plasma membrane; involved in: other metabolic processes; enables: other binding; act…
AT4G02290	-3.57092	1.93e-53	down	-1.39187	8.57e-05	down	1.48482	4.12e-06	up	90.076	87.765	5.606	8.007	38.068	71.476	19.579	17.307	AT4G02290.1	AtGH9B13 / GH9B13	glycosyl hydrolase 9B13	516	Extracellular	enables: cellulase activity; located in: extracellular region	enables: hydrolase activity; located in: extracellular region
AT1G03740	2.68137	4.02e-53	up	2.49474	3.86e-67	up	-0.690911	0.00648577	down	36.349	39.115	249.749	207.497	22.038	25.093	138.958	137.63	AT1G03740.1	NA	NA	740	Nucleus	located in: nucleus; acts upstream of or within: phosphorylation; part of: cyclin-dependent protein kinase holoenzyme complex; involved in: positive regulation of transcription elongation by RNA polymerase II; enables: RNA polymerase II CTD heptapeptide repeat kinase activity; is active in: nucleus; located in: extracellular region	located in: nucleus; acts upstream of or within: other metabolic processes; part of: other cellular components; involved in: nucleobase-containing compound metabolic process; involved in: other cellular processes; involved in: biosynthetic process; enables: transferase activity; is active in: nucleus; enables: kinase activity; involved in: other metabolic processes; enables: catalytic activity; l…
AT1G19380	2.46282	7.43e-53	up	2.14779	2.98e-30	up	-0.0668877	0.852514	ns	21.631	21.73	111.494	122.776	25.83	25.343	122.768	95.25	AT1G19380.1	NA	NA	147	Unknown	located in: cellular_component; enables: molecular_function	located in: unknown cellular components; enables: unknown molecular functions
AT4G17030	2.39108	1.09e-52	up	1.4254	0.00190073	up	-0.766961	0.148129	ns	33.275	32.881	169.025	159.291	28.673	32.278	51.773	135.752	AT4G17030.1	AT-EXPR / EXPR / ATHEXP BETA 3.1 / ATEXPR1 / ATEXLB1 / EXLB1	expansin-like B1	250	Extracellular	involved in: sexual reproduction; involved in: plant-type cell wall loosening; enables: molecular_function; located in: extracellular region	involved in: other biological processes; involved in: cellular component organization; involved in: other cellular processes; enables: unknown molecular functions; located in: extracellular region
AT5G49450	3.5034	1.34e-52	up	2.98211	8.69e-25	up	-1.25727	0.00120616	down	40.458	31.946	486.123	360.523	20.335	21.565	126.006	219.399	AT5G49450.1	bZIP1 / AtbZIP1	basic leucine-zipper 1	145	Nucleus	enables: DNA-binding transcription factor activity; enables: protein heterodimerization activity; enables: sequence-specific DNA binding; involved in: regulation of amino acid metabolic process; acts upstream of or within: response to osmotic stress; involved in: positive regulation of DNA-templated transcription; involved in: cellular response to glucose stimulus; involved in: response to bacter…	enables: DNA-binding transcription factor activity; enables: protein binding; enables: DNA binding; involved in: other cellular processes; involved in: other metabolic processes; acts upstream of or within: response to stress; involved in: response to biotic stimulus; located in: nucleus; involved in: nucleobase-containing compound metabolic process; enables: nucleic acid binding; acts upstream o…
AT3G18560	3.42101	1.43e-52	up	3.13514	4.55e-24	up	-0.61714	0.0453218	down	8.986	10.371	105.746	85.622	4.662	7.902	55.403	66.457	AT3G18560.1	NA	NA	195	Unknown	is active in: cellular_component; enables: molecular_function	is active in: unknown cellular components; enables: unknown molecular functions
AT2G24180	3.36987	1.51e-52	up	2.09601	7.41e-23	up	-1.17913	0.000448286	down	66.571	69.617	790.092	541.827	65.921	60.072	245.779	328.676	AT2G24180.1	CYP71B6	cytochrome p450 71b6	503	Chloroplast	acts upstream of or within: indole-containing compound metabolic process; enables: oxidoreductase activity, acting on paired donors, with incorporation or reduction of molecular oxygen, NAD(P)H as one donor, and incorporation of one atom of oxygen; enables: monooxygenase activity; is active in: membrane; located in: mitochondrion; located in: vacuole; located in: endoplasmic reticulum; located in…	acts upstream of or within: other metabolic processes; enables: catalytic activity; is active in: other membranes; located in: mitochondrion; located in: vacuole; located in: endoplasmic reticulum; located in: chloroplast; located in: Golgi apparatus
AT2G35910	2.92224	1.53e-52	up	2.35928	1.67e-11	up	-0.676711	0.0110365	down	6.563	7.231	50.638	50.532	3.776	6.859	29.745	31.972	AT2G35910.1	ATL70	Arabidopsis T√É¬≥xicos en Levadura 70	217	Unknown	is active in: cellular_component; enables: molecular_function	is active in: unknown cellular components; enables: unknown molecular functions
AT4G26200	4.9103	1.97e-52	up	3.16942	6.27e-28	up	-1.04104	8.3e-06	down	2.789	5.899	124.886	113.239	5.41	4.976	55.977	56.961	AT4G26200.1	ACS7 / ATACS7 / ACCS7	1-amino-cyclopropane-1-carboxylate synthase 7	447	Cytoplasm	acts upstream of or within: ethylene biosynthetic process; located in: cytoplasm; involved in: amino acid metabolic process; enables: transaminase activity; enables: 1-aminocyclopropane-1-carboxylate synthase activity; enables: protein binding; enables: identical protein binding	acts upstream of or within: biosynthetic process; located in: cytoplasm; involved in: other metabolic processes; enables: transferase activity; enables: catalytic activity; enables: protein binding; acts upstream of or within: other metabolic processes
AT1G26390	4.74529	2.01e-52	up	0.913557	0.000334627	up	-1.98372	1.63e-16	down	4.848	3.57	95.137	90.019	9.909	12.736	25.446	20.241	AT1G26390.1	AtBBE4	NA	530	Cytoplasm	enables: FAD binding; involved in: biological_process; located in: cytoplasm; located in: plant-type cell wall	enables: nucleotide binding; involved in: unknown biological processes; located in: cytoplasm; located in: cell wall; enables: other binding
AT4G38470	3.10434	2.62e-52	up	1.92124	1.13e-08	up	-1.496	0.000235858	down	57.698	73.557	599.469	479.638	40.656	53.15	124.928	247.672	AT4G38470.1	STY46	serine/threonine/tyrosine kinase 46	575	Unknown	acts upstream of or within: response to abscisic acid; enables: protein serine/threonine kinase activity; acts upstream of or within: cellular response to hypoxia; enables: protein serine/threonine/tyrosine kinase activity; has protein modification of type: protein phosphorylation; acts upstream of or within: protein phosphorylation; involved in: signal transduction; located in: cytosol; acts ups…	acts upstream of or within: response to endogenous stimulus; enables: kinase activity; acts upstream of or within: response to chemical; acts upstream of or within: response to abiotic stimulus; enables: transferase activity; enables: catalytic activity; has protein modification of type: other metabolic processes; acts upstream of or within: other metabolic processes; involved in: signal transduc…
AT2G22860	4.81926	4.26e-52	up	2.96785	1.09e-05	up	-1.23895	0.313324	ns	4.745	8.037	209.507	137.818	3.906	12.251	31.391	111.871	AT2G22860.1	PSK2 / ATPSK2	phytosulfokine 2 precursor	87	Extracellular	involved in: cell population proliferation; acts upstream of or within: plant organ morphogenesis; enables: molecular_function; located in: extracellular matrix; acts upstream of or within: cell differentiation; located in: extracellular region	involved in: other cellular processes; acts upstream of or within: multicellular organism development; enables: unknown molecular functions; located in: external encapsulating structure; acts upstream of or within: cell differentiation; located in: extracellular region; acts upstream of or within: anatomical structure development
AT2G21210	-3.72218	4.74e-52	down	-2.55643	1.11e-21	down	1.55025	0.00163372	up	36.326	39.741	2.393	3.565	54.578	40.592	10.003	6.814	AT2G21210.2	SAUR6	SMALL AUXIN UPREGULATED RNA 6	165	Mitochondrion	involved in: response to auxin; located in: chloroplast; acts upstream of or within: response to chitin; enables: molecular_function; located in: mitochondrion	involved in: response to chemical; located in: chloroplast; acts upstream of or within: response to chemical; enables: unknown molecular functions; located in: mitochondrion; involved in: response to endogenous stimulus
AT1G03850	2.93103	7.69e-52	up	1.72762	1.08e-05	up	-1.33093	0.00117984	down	20.878	22.205	172.858	137.854	12.756	20.401	41.085	79.276	AT1G03850.1	GRXS13 / ROXY18 / ATGRXS13	glutaredoxin 13	159	Unknown	acts upstream of or within: negative regulation of transcription by RNA polymerase II; acts upstream of or within: defense response to fungus; enables: protein binding; located in: cytoplasm; acts upstream of or within: response to cytokinin; acts upstream of or within: response to photooxidative stress	acts upstream of or within: other metabolic processes; acts upstream of or within: response to stress; enables: protein binding; acts upstream of or within: biosynthetic process; located in: cytoplasm; acts upstream of or within: response to endogenous stimulus; acts upstream of or within: nucleobase-containing compound metabolic process; acts upstream of or within: response to biotic stimulus; a…
AT5G60280	2.6532	8e-52	up	1.83011	2.8e-17	up	-0.855479	0.000765686	down	6.448	6.508	42.057	38.671	5.768	7.339	21.261	22.286	AT5G60280.1	LecRK-I.8	L-type lectin receptor kinase I.8	657	Unknown	enables: transmembrane receptor protein serine/threonine kinase activity; involved in: defense response to bacterium; involved in: defense response to fungus; is active in: plasma membrane; involved in: defense response to oomycetes; enables: NAD+ binding; located in: plasma membrane; acts upstream of or within: protein autophosphorylation; enables: kinase activity	enables: kinase activity; involved in: response to biotic stimulus; involved in: response to stress; enables: signaling receptor activity; is active in: plasma membrane; involved in: response to external stimulus; enables: nucleotide binding; located in: plasma membrane; acts upstream of or within: protein metabolic process; enables: other binding; enables: transferase activity; enables: catalyti…
AT4G33300	2.24818	1.11e-51	up	2.1577	2.67e-45	up	-0.626861	0.00554386	down	41.053	43.96	210.284	196.607	29.982	31.825	128.234	128.803	AT4G33300.1	ADR1-L1	ADR1-like 1	816	Chloroplast	located in: apoplast; acts upstream of or within: defense response to bacterium; located in: chloroplast; involved in: defense response to fungus; enables: ADP binding	located in: extracellular region; acts upstream of or within: response to biotic stimulus; acts upstream of or within: response to external stimulus; located in: chloroplast; involved in: response to biotic stimulus; acts upstream of or within: response to stress; involved in: response to stress; enables: other binding; involved in: response to external stimulus; enables: nucleotide binding
AT1G15670	3.05026	1.12e-51	up	2.17673	9.53e-28	up	-0.817648	0.000500024	down	26.81	37.414	266.656	257.881	26.395	35.019	136.049	154.06	AT1G15670.1	KFB01 / KMD2	Kelch repeat F-box 1 / KISS ME DEADLY 2	359	Nucleus	acts upstream of or within: negative regulation of cytokinin-activated signaling pathway; enables: molecular_function; acts upstream of or within: regulation of phenylpropanoid metabolic process; located in: nucleus; located in: cytosol	acts upstream of or within: signal transduction; acts upstream of or within: other cellular processes; acts upstream of or within: response to endogenous stimulus; enables: unknown molecular functions; acts upstream of or within: other metabolic processes; acts upstream of or within: secondary metabolic process; acts upstream of or within: cell communication; acts upstream of or within: response …
AT1G55450	2.33953	1.64e-51	up	2.50732	1.79e-44	up	-0.470815	0.0656077	ns	105.743	115.023	579.475	563.208	81.387	66.653	442.256	362.452	AT1G55450.2	NA	NA	320	Unknown	located in: cytoplasmic stress granule; located in: nucleus; enables: S-adenosylmethionine-dependent methyltransferase activity	located in: other intracellular components; located in: nucleus; enables: transferase activity; located in: cytoplasm
AT1G06570	4.06466	1.7e-51	up	3.01481	9.44e-41	up	-1.04664	0.0012915	down	18.709	26.89	395.158	290.263	17.082	20.661	138.017	185.906	AT1G06570.1	HPPD / PDS1 / HPD	4-hydroxyphenylpyruvate dioxygenase / phytoene desaturation 1	445	Cytoplasm	located in: cytosol; located in: chloroplast; acts upstream of or within: plastoquinone biosynthetic process; involved in: L-tyrosine catabolic process; acts upstream of or within: vitamin E biosynthetic process; enables: identical protein binding; located in: extracellular region; acts upstream of or within: carotenoid biosynthetic process; enables: 4-hydroxyphenylpyruvate dioxygenase activity; …	located in: cytosol; located in: chloroplast; acts upstream of or within: biosynthetic process; involved in: other metabolic processes; acts upstream of or within: other metabolic processes; enables: protein binding; located in: extracellular region; enables: catalytic activity; involved in: catabolic process; located in: cytoplasm; located in: mitochondrion; enables: other binding; acts upstream…
AT5G65010	-3.98923	2.11e-51	down	-4.04996	2.94e-95	down	0.794134	0.0121886	up	168.578	248.913	11.929	16.262	376.474	342.233	25.33	22.12	AT5G65010.2	ASN2	asparagine synthetase 2	579	Cytoplasm	enables: aspartate-ammonia ligase activity; acts upstream of or within: L-asparagine biosynthetic process; acts upstream of or within: hyperosmotic salinity response; located in: cytoplasm; located in: cytoplasmic stress granule; located in: plasmodesma; is active in: cytosol; enables: asparagine synthase (glutamine-hydrolyzing) activity; located in: cytosol	enables: catalytic activity; acts upstream of or within: other metabolic processes; acts upstream of or within: response to abiotic stimulus; located in: cytoplasm; acts upstream of or within: biosynthetic process; acts upstream of or within: response to stress; located in: other cellular components; is active in: cytosol; located in: other intracellular components; located in: cytosol
AT4G35110	3.68555	2.82e-51	up	2.66216	1.33e-19	up	-0.812045	0.028926	down	4.854	5.196	76.963	51.823	5.232	4.571	30.183	41.501	AT4G35110.3	PEARLI 4	phospholipase-like protein 4	401	Nucleus	enables: molecular_function; located in: nucleus	enables: unknown molecular functions; located in: nucleus
AT5G24230	3.88917	3.01e-51	up	2.48153	2.92e-12	up	-0.657821	0.0188477	down	3.88	5.275	63.226	56.77	4.215	6.889	34.225	40.002	AT5G24230.1	PRLIP6	NA	369	Nucleus	involved in: lipid metabolic process; located in: nucleus; enables: molecular_function	involved in: lipid metabolic process; located in: nucleus; enables: unknown molecular functions
AT3G51340	4.31524	3.17e-51	up	3.24266	1.17e-24	up	-0.932893	0.00276186	down	3.828	2.173	68.042	51.981	4.232	3.343	27.487	33.932	AT3G51340.1	NA	NA	530	Unknown	located in: extracellular region; enables: aspartic-type endopeptidase activity	located in: extracellular region; enables: hydrolase activity; enables: catalytic activity
AT5G43450	2.42322	3.78e-51	up	2.68026	1.18e-58	up	-0.561126	0.0327049	down	35.943	39.164	183.885	191.825	20.426	19.204	138.363	110.027	AT5G43450.1	NA	NA	362	Cytoplasm	located in: cytoplasm; enables: 1-aminocyclopropane-1-carboxylate oxidase activity	located in: cytoplasm; enables: catalytic activity
AT1G66160	3.90666	4.33e-51	up	2.68961	1.85e-27	up	-0.959878	0.00294644	down	5.92	8.091	117.3	83.359	6.703	7.171	46.299	54.553	AT1G66160.1	CMPG1 / ATCMPG1	"CYS / MET / PRO / and GLY protein 1"	431	Unknown	enables: protein binding; located in: cellular_component; enables: ubiquitin protein ligase activity	enables: protein binding; located in: unknown cellular components; enables: transferase activity; enables: catalytic activity
AT4G37770	6.54673	1.04e-50	up	3.28599	4.27e-08	up	-1.59632	6.01e-07	down	0.302	0.258	19.667	22.266	0.349	0.528	7.775	5.718	AT4G37770.1	ACS8	1-amino-cyclopropane-1-carboxylate synthase 8	469	Cytoplasm	enables: transaminase activity; acts upstream of or within: 1-aminocyclopropane-1-carboxylate biosynthetic process; enables: 1-aminocyclopropane-1-carboxylate synthase activity; enables: identical protein binding; enables: protein binding; acts upstream of or within: ethylene biosynthetic process; located in: cytoplasm; involved in: amino acid metabolic process	enables: transferase activity; acts upstream of or within: other metabolic processes; acts upstream of or within: biosynthetic process; enables: catalytic activity; enables: protein binding; located in: cytoplasm; involved in: other metabolic processes
AT2G27150	2.74008	1.24e-50	up	2.22392	6.44e-61	up	-0.853404	0.000103936	down	10.669	11.892	65.482	72.337	8.41	8.309	37.961	36.355	AT2G27150.1	AOdelta / AAO3 / AtAAO3 / At-AO3	Aldehyde oxidase delta / Arabidopsis thaliana aldehyde oxidase 3 / abscisic aldehyde oxidase 3	1332	Unknown	enables: aldehyde oxidase activity; located in: chloroplast; acts upstream of or within: abscisic acid biosynthetic process; enables: indole-3-acetaldehyde oxidase activity; enables: ubiquitin protein ligase binding; located in: nucleus; enables: abscisic aldehyde oxidase activity	enables: catalytic activity; located in: chloroplast; acts upstream of or within: lipid metabolic process; acts upstream of or within: other metabolic processes; enables: protein binding; located in: nucleus; acts upstream of or within: biosynthetic process
AT1G18270	3.66703	1.77e-50	up	2.04368	5.55e-10	up	-1.44996	0.000617719	down	22.196	28.24	344.663	242.177	21.253	27.753	70.684	138.729	AT1G18270.3	NA	NA	1393	Nucleus	involved in: carbohydrate metabolic process; enables: NAD binding; located in: nucleus; enables: aldehyde-lyase activity; enables: NADP binding; enables: zinc ion binding	involved in: carbohydrate metabolic process; enables: nucleotide binding; located in: nucleus; enables: catalytic activity; enables: other binding
AT5G17990	3.4535	1.93e-50	up	2.06541	2.08e-17	up	-1.02268	5.33e-05	down	55.342	68.294	805.564	665.334	86.556	64.679	334.791	371.815	AT5G17990.1	pat1 / TRP1	tryptophan biosynthesis 1 / PHOSPHORIBOSYLANTHRANILATE TRANSFERASE 1	444	Chloroplast	located in: chloroplast; involved in: L-tryptophan biosynthetic process; located in: chloroplast stroma; is active in: cytosol; located in: chloroplast envelope; located in: plastid; acts upstream of or within: L-tryptophan biosynthetic process; enables: anthranilate phosphoribosyltransferase activity	located in: chloroplast; involved in: biosynthetic process; located in: plastid; involved in: other metabolic processes; is active in: cytosol; located in: other intracellular components; acts upstream of or within: biosynthetic process; acts upstream of or within: other metabolic processes; enables: transferase activity
AT1G02660	4.18245	1.96e-50	up	3.62714	3.73e-18	up	-1.2734	1.41e-06	down	7.097	7.768	178.35	136.816	2.96	4.415	64.606	62.808	AT1G02660.1	PLIP2	PLASTID LIPASE2	713	Extracellular	located in: chloroplast; acts upstream of or within: defense response to insect; acts upstream of or within: positive regulation of defense response; enables: phospholipase A1 activity; involved in: lipid metabolic process; enables: galactolipase activity; located in: extracellular region; acts upstream of or within: response to abiotic stimulus	located in: chloroplast; acts upstream of or within: response to external stimulus; acts upstream of or within: response to stress; enables: hydrolase activity; involved in: lipid metabolic process; acts upstream of or within: response to biotic stimulus; located in: extracellular region; acts upstream of or within: response to abiotic stimulus
AT1G14370	3.11194	1.96e-50	up	2.49871	3.57e-86	up	-0.792564	0.00174991	down	13.321	17.36	144.947	123.003	13.43	13.665	74.344	76.698	AT1G14370.1	APK2A / PBL2 / Kin1	kinase 1 / PBS1-like 2 / protein kinase 2A	426	Unknown	enables: protein binding; enables: histone H2AS1 kinase activity; located in: plasma membrane; involved in: positive regulation of defense response to bacterium; enables: protein serine/threonine kinase activity; involved in: protein phosphorylation; enables: Tat protein binding	enables: protein binding; enables: kinase activity; enables: transferase activity; located in: plasma membrane; involved in: response to external stimulus; involved in: response to stress; enables: catalytic activity; involved in: protein metabolic process; involved in: other metabolic processes; involved in: response to biotic stimulus
AT4G12470	3.97323	2.07e-50	up	2.08076	9.38e-09	up	-0.98555	7.82e-06	down	299.611	495.854	5226.61	6188.81	674.841	393.937	2846.05	2767.9	AT4G12470.1	AZI1	azelaic acid induced 1	161	Extracellular	located in: endoplasmic reticulum; located in: plasmodesma; involved in: cellular response to cold; located in: chloroplast; acts upstream of or within: systemic acquired resistance; located in: cytoplasmic stress granule; involved in: induced systemic resistance; located in: chloroplast outer membrane; located in: extracellular region; acts upstream of or within: induced systemic resistance; act…	located in: endoplasmic reticulum; located in: other cellular components; involved in: other cellular processes; located in: chloroplast; acts upstream of or within: response to stress; located in: cytoplasm; involved in: response to stress; acts upstream of or within: response to external stimulus; located in: other membranes; acts upstream of or within: response to biotic stimulus; located in: …
AT1G67520	3.10291	3.23e-50	up	1.71989	3.61e-10	up	-1.1235	0.000123722	down	2.543	3.214	22.52	24.312	3.63	3.377	9.053	11.88	AT1G67520.6	NA	NA	825	Unknown	located in: nucleus; enables: protein serine/threonine kinase activity; is active in: plasma membrane; involved in: signal transduction; enables: calmodulin binding; involved in: immune response	located in: nucleus; enables: kinase activity; is active in: plasma membrane; involved in: signal transduction; enables: catalytic activity; enables: transferase activity; enables: protein binding; involved in: other biological processes
AT1G14870	4.5539	4.13e-50	up	3.5872	4.52e-06	up	-1.17575	0.000709992	down	75.795	113.778	2138.64	1657.8	25.45	66.898	639.337	999.237	AT1G14870.1	AtPCR2 / PCR2	PLANT CADMIUM RESISTANCE 2	152	Cytoplasm	located in: cytoplasm; located in: plasma membrane; enables: molecular_function; acts upstream of or within: response to oxidative stress	located in: cytoplasm; located in: plasma membrane; enables: unknown molecular functions; acts upstream of or within: response to stress
AT5G12930	3.83329	4.64e-50	up	2.85865	3.28e-33	up	-0.87327	0.0107103	down	7.797	8.841	136.906	88.316	6.593	8.131	59.9	60.432	AT5G12930.1	NA	NA	439	Nucleus	located in: nucleus; enables: molecular_function	located in: nucleus; enables: unknown molecular functions
AT3G55470	3.49194	6.26e-50	up	2.53732	5.83e-50	up	-0.877477	0.00423517	down	21.959	26.87	299.731	215.451	23.01	21.755	130.309	143.791	AT3G55470.1	NA	NA	156	Unknown	enables: RNA binding; is active in: cellular_component	enables: RNA binding; is active in: unknown cellular components
AT1G08940	3.57479	6.66e-50	up	2.20982	5.03e-14	up	-0.940894	0.00428111	down	15.328	17.894	202.099	153.487	15.167	18.852	76.594	104.242	AT1G08940.1	NA	NA	281	Unknown	located in: cellular_component; enables: catalytic activity; enables: phosphatase activity	located in: unknown cellular components; enables: catalytic activity; enables: hydrolase activity
AT3G06880	-3.77765	6.87e-50	down	-3.35098	2.73e-102	down	0.707633	0.141059	ns	23.678	20.173	1.253	2.07	28.468	25.39	2.601	2.629	AT3G06880.4	NA	NA	1302	Chloroplast	located in: nucleus; located in: chloroplast; enables: molecular_function	located in: nucleus; located in: chloroplast; enables: unknown molecular functions
AT5G57655	3.25245	6.94e-50	up	1.43536	6e-06	up	-1.63565	5.53e-05	down	92.775	113.143	1067	780.906	99.242	122.288	198.129	381.509	AT5G57655.2	NA	NA	477	Cytoplasm	located in: plant-type vacuole; located in: endoplasmic reticulum; located in: secretory vesicle; located in: plastid; located in: cytoplasm; enables: xylose isomerase activity	located in: vacuole; located in: endoplasmic reticulum; located in: cytoplasm; located in: plastid; located in: other intracellular components; enables: catalytic activity
AT5G07080	3.03777	7.97e-50	up	1.35459	0.000854722	up	-2.01506	7.49e-08	down	6.529	5.172	47.854	43.859	3.343	4.878	7.84	14.284	AT5G07080.1	NA	NA	450	Cytoplasm	enables: N-acyltransferase activity; acts upstream of or within: putrescine catabolic process; enables: caffeoyl-CoA O-methyltransferase activity; acts upstream of or within: spermidine acetylation; enables: cinnamoyl-CoA reductase activity; located in: cytoplasm	enables: transferase activity; acts upstream of or within: other metabolic processes; acts upstream of or within: catabolic process; enables: catalytic activity; located in: cytoplasm
AT2G34180	4.65511	1.22e-49	up	2.69942	2.95e-07	up	-1.90886	0.000161727	down	2.585	2.442	75.398	43.259	1.592	2.087	9.445	21.433	AT2G34180.1	ATWL2 / WL2 / CIPK13 / SnRK3.7	CBL-interacting protein kinase 13 / WPL4-LIKE 2 / SNF1-RELATED PROTEIN KINASE 3.7	502	Nucleus	located in: nucleus; enables: calcium ion sensor activity; enables: protein serine/threonine kinase activity; involved in: root hair cell tip growth; enables: protein binding; is active in: cytoplasm; involved in: signal transduction; involved in: calcium-mediated signaling	located in: nucleus; enables: other molecular functions; enables: catalytic activity; involved in: growth; involved in: anatomical structure development; enables: protein binding; enables: transferase activity; enables: kinase activity; involved in: other cellular processes; is active in: cytoplasm; involved in: signal transduction; involved in: cell growth; involved in: cell differentiation; inv…
AT3G06850	4.01021	1.78e-49	up	2.28665	2.68e-08	up	-1.6156	0.103229	ns	21.131	26.047	495.713	331.405	26.705	28.645	71.366	191.558	AT3G06850.1	BCE2 / DIN3 / LTA1	DARK INDUCIBLE 3	483	Chloroplast	part of: branched-chain alpha-ketoacid dehydrogenase complex; involved in: response to absence of light; enables: dihydrolipoamide branched chain acyltransferase activity; located in: mitochondrion; involved in: cellular response to sucrose starvation; located in: chloroplast; is active in: mitochondrion; involved in: response to sucrose; enables: zinc ion binding	part of: other cellular components; involved in: response to light stimulus; enables: transferase activity; located in: mitochondrion; involved in: response to stress; involved in: other cellular processes; located in: chloroplast; is active in: mitochondrion; involved in: response to chemical; enables: other binding
AT4G36410	3.39994	2.3e-49	up	3.01588	2.96e-41	up	-0.565107	0.053744	ns	20.205	29.364	280.041	259.236	19.75	20.914	155.688	199.675	AT4G36410.1	UBC17	ubiquitin-conjugating enzyme 17	161	Nucleus	enables: ubiquitin conjugating enzyme activity; acts upstream of or within: ubiquitin-dependent protein catabolic process; acts upstream of or within: response to gibberellin; is active in: nucleus; involved in: protein polyubiquitination; located in: nucleus	enables: transferase activity; acts upstream of or within: protein metabolic process; acts upstream of or within: response to chemical; acts upstream of or within: catabolic process; acts upstream of or within: response to endogenous stimulus; is active in: nucleus; acts upstream of or within: other metabolic processes; involved in: protein metabolic process; involved in: other metabolic processe…
AT1G08830	3.57178	2.9e-49	up	1.77048	1.25e-25	up	-1.23604	6.84e-05	down	48.216	62.693	787.025	554.273	86.223	75.312	251.393	304.923	AT1G08830.1	CSD1 / AtSOD1 / SOD1	superoxide dismutase 1 / copper/zinc superoxide dismutase 1	152	Cytoplasm	involved in: cellular response to salt stress; involved in: cellular response to oxidative stress; located in: cytosol; involved in: removal of superoxide radicals; involved in: cellular response to UV-B; acts upstream of or within: cellular response to copper ion; acts upstream of or within: response to oxidative stress; acts upstream of or within: removal of superoxide radicals; acts upstream o…	involved in: response to abiotic stimulus; involved in: other cellular processes; involved in: response to chemical; located in: cytosol; involved in: other metabolic processes; involved in: response to light stimulus; acts upstream of or within: other cellular processes; acts upstream of or within: response to stress; involved in: response to stress; acts upstream of or within: response to chemi…
AT2G43140	3.40265	3e-49	up	3.46067	2.63e-42	up	0.31452	0.229474	ns	3.34	4.476	35.419	39.942	3.172	4.034	46.449	44.813	AT2G43140.2	bHLH129	NA	309	Nucleus	enables: DNA-binding transcription factor activity; located in: nucleus; acts upstream of or within: negative regulation of gene expression; acts upstream of or within: regulation of DNA-templated transcription; enables: protein dimerization activity; acts upstream of or within: cellular response to abscisic acid stimulus	enables: DNA-binding transcription factor activity; located in: nucleus; acts upstream of or within: biosynthetic process; acts upstream of or within: other metabolic processes; acts upstream of or within: other cellular processes; enables: protein binding; acts upstream of or within: response to endogenous stimulus; acts upstream of or within: nucleobase-containing compound metabolic process; ac…
AT3G54040	2.47176	4.92e-49	up	2.27194	0.00686819	up	-0.336326	0.31108	ns	52.762	56.325	261.849	301.726	14.961	60.129	182.151	251.974	AT3G54040.2	NA	NA	239	Chloroplast	located in: chloroplast; enables: molecular_function	located in: chloroplast; enables: unknown molecular functions
AT1G02610	3.14194	5.35e-49	up	2.56987	7.32e-14	up	-1.18563	2.43e-05	down	6.961	7.315	63.093	53.199	2.834	5.639	23.164	26.775	AT1G02610.1	NA	NA	221	Cytoplasm	located in: nucleus; enables: ubiquitin-protein transferase activity; located in: cytoplasm; is active in: membrane; enables: zinc ion binding	located in: nucleus; enables: transferase activity; located in: cytoplasm; enables: catalytic activity; is active in: other membranes; enables: other binding
AT5G26340	3.72994	7.42e-49	up	2.97756	2.53e-13	up	-0.995421	0.000136692	down	51.977	79.812	916.089	715.674	33.354	37.746	406.801	392.834	AT5G26340.1	MSS1 / ATSTP13 / STP13	SUGAR TRANSPORT PROTEIN 13	526	Cytoplasm	enables: carbohydrate transmembrane transporter activity; located in: plasmodesma; acts upstream of or within: response to water deprivation; located in: plasma membrane; acts upstream of or within: response to abscisic acid; located in: cytoplasm; enables: monosaccharide transmembrane transporter activity; acts upstream of or within: monosaccharide transmembrane transport; enables: hexose:proton…	enables: transporter activity; located in: other cellular components; acts upstream of or within: response to abiotic stimulus; located in: plasma membrane; acts upstream of or within: response to chemical; located in: cytoplasm; acts upstream of or within: other cellular processes; acts upstream of or within: transport; acts upstream of or within: response to stress; located in: plastid; acts up…
AT2G36220	3.06434	8.93e-49	up	2.91351	1.09e-13	up	-0.958432	0.00141208	down	13.723	13.044	112.363	92.855	4.498	5.945	45.425	57.675	AT2G36220.1	NA	NA	263	Unknown	enables: molecular_function; is active in: cellular_component; acts upstream of or within: cellular response to hypoxia; acts upstream of or within: anaerobic respiration	enables: unknown molecular functions; is active in: unknown cellular components; acts upstream of or within: other cellular processes; acts upstream of or within: generation of precursor metabolites and energy; acts upstream of or within: response to stress; acts upstream of or within: response to abiotic stimulus; acts upstream of or within: response to chemical
AT5G57220	4.95856	9.12e-49	up	4.48729	4.88e-08	up	-0.960501	0.000617719	down	11.103	24.081	589.605	438.53	6.943	5.698	255.052	261.225	AT5G57220.1	CYP81F2	"cytochrome P450 / family 81 / subfamily F / polypeptide 2"	491	Unknown	enables: oxidoreductase activity, acting on paired donors, with incorporation or reduction of molecular oxygen, NAD(P)H as one donor, and incorporation of one atom of oxygen; acts upstream of or within: defense response to fungus; acts upstream of or within: indole glucosinolate biosynthetic process; acts upstream of or within: induced systemic resistance; acts upstream of or within: cellular res…	enables: catalytic activity; acts upstream of or within: response to stress; acts upstream of or within: other metabolic processes; acts upstream of or within: response to biotic stimulus; acts upstream of or within: response to chemical; acts upstream of or within: response to external stimulus; acts upstream of or within: cellular component organization; acts upstream of or within: other cellul…
AT3G54500	3.44986	1.11e-48	up	3.71146	6.22e-25	up	0.434005	0.164156	ns	13.832	9.588	124.416	107.897	16.973	10.832	176.964	129.795	AT3G54500.3	LNK2	NIGHT LIGHT-INDUCIBLE AND CLOCK-REGULATED GENE 2	680	Nucleus	enables: transcription coregulator activity; acts upstream of or within: circadian regulation of gene expression; located in: nucleus; involved in: regulation of DNA-templated transcription; enables: protein binding; acts upstream of or within: entrainment of circadian clock	enables: transcription regulator activity; acts upstream of or within: other cellular processes; located in: nucleus; involved in: biosynthetic process; involved in: nucleobase-containing compound metabolic process; involved in: other metabolic processes; enables: protein binding; acts upstream of or within: circadian rhythm; acts upstream of or within: biosynthetic process; acts upstream of or w…
AT5G64750	6.90796	1.11e-48	up	5.14167	3.09e-15	up	-0.893344	0.0241161	down	0.412	1.404	119.734	66.74	0.799	0.504	48.413	49.951	AT5G64750.1	ABR1	ABA REPRESSOR1	391	Nucleus	involved in: response to abscisic acid; acts upstream of or within: negative regulation of abscisic acid-activated signaling pathway; acts upstream of or within: defense response to fungus; involved in: regulation of DNA-templated transcription; acts upstream of or within: root regeneration; involved in: response to salt; acts upstream of or within: response to osmotic stress; acts upstream of or…	involved in: response to chemical; acts upstream of or within: response to chemical; acts upstream of or within: response to biotic stimulus; acts upstream of or within: cell communication; involved in: other cellular processes; acts upstream of or within: response to endogenous stimulus; acts upstream of or within: anatomical structure development; acts upstream of or within: response to abiotic…
AT2G40095	3.27558	1.11e-48	up	2.3232	2.3e-19	up	-1.08458	0.000290203	down	7.116	7.501	75.787	56.582	4.953	5.761	28.797	32.214	AT2G40095.1	NA	NA	209	Mitochondrion	located in: mitochondrion; enables: molecular_function	located in: mitochondrion; enables: unknown molecular functions
AT2G37710	2.37922	1.38e-48	up	2.62283	1.7e-47	up	-0.0821005	0.818509	ns	50.025	44.642	214.091	266.411	35.736	40.12	248.769	193.446	AT2G37710.1	RLK / LecRK-IV.1	receptor lectin kinase / L-type lectin receptor kinase IV.1	675	Extracellular	involved in: defense response to bacterium; located in: endoplasmic reticulum; enables: transmembrane receptor protein serine/threonine kinase activity; is active in: plasma membrane; located in: extracellular region; involved in: defense response to oomycetes; acts upstream of or within: response to salicylic acid; enables: kinase activity	involved in: response to external stimulus; located in: endoplasmic reticulum; enables: transferase activity; is active in: plasma membrane; located in: extracellular region; enables: kinase activity; enables: catalytic activity; enables: signaling receptor activity; acts upstream of or within: response to chemical; involved in: response to stress; involved in: response to biotic stimulus
AT4G23570	2.33018	1.74e-48	up	2.02275	2.93e-11	up	-0.34075	0.261806	ns	36.29	36.055	185.374	191.084	45.851	36.737	166.91	123.178	AT4G23570.3	SGT1A	NA	351	Nucleus	involved in: cellular response to auxin stimulus; enables: protein-folding chaperone binding; acts upstream of or within: cellular response to hypoxia; located in: cytosol; acts upstream of or within: defense response; part of: SCF ubiquitin ligase complex; acts upstream of or within: ubiquitin-dependent protein catabolic process; located in: nucleus; involved in: regulation of defense response t…	involved in: response to chemical; enables: protein binding; acts upstream of or within: response to chemical; located in: cytosol; acts upstream of or within: response to stress; part of: other cellular components; acts upstream of or within: protein metabolic process; located in: nucleus; involved in: response to external stimulus; acts upstream of or within: other cellular processes; is active…
AT4G13310	4.1443	3.23e-48	up	2.63989	0.000663625	up	-0.44214	0.518322	ns	0.979	0.887	16.474	15.285	0.561	2.092	5.497	17.238	AT4G13310.1	CYP71A20	"cytochrome P450 / family 71 / subfamily A / polypeptide 20"	497	Mitochondrion	located in: mitochondrion; located in: plasmodesma; involved in: induced systemic resistance; enables: oxidoreductase activity	located in: mitochondrion; located in: other cellular components; involved in: response to biotic stimulus; involved in: response to stress; enables: catalytic activity; involved in: response to external stimulus
AT5G48530	3.35621	3.47e-48	up	2.72208	1.15e-12	up	-0.397674	0.230674	ns	6.476	6.833	76.692	58.175	4.686	7.164	52.799	47.36	AT5G48530.1	NA	NA	195	Mitochondrion	located in: mitochondrion; enables: molecular_function	located in: mitochondrion; enables: unknown molecular functions
AT5G35970	2.69514	5.72e-48	up	3.20991	4.16e-34	up	0.533308	0.173135	ns	14.733	14.672	77.635	102.451	15.278	13.444	160.032	94.039	AT5G35970.1	NA	NA	961	Chloroplast	located in: chloroplast; involved in: DNA damage response; enables: mRNA binding; located in: chloroplast stroma; located in: chloroplast envelope; enables: 5'-3' DNA helicase activity	located in: chloroplast; involved in: response to stress; enables: RNA binding; involved in: other cellular processes; located in: other intracellular components; located in: plastid; enables: catalytic activity
AT4G15610	5.28428	6.84e-48	up	3.76417	2.46e-20	up	-1.40664	4.46e-05	down	34.71	52.953	1544.05	1214.26	21.992	36.048	390.251	623.978	AT4G15610.1	CASPL1D1	CASP-like protein 1D1	193	Unknown	located in: plasma membrane; located in: trans-Golgi network; located in: Golgi apparatus; enables: molecular_function; located in: endosome	located in: plasma membrane; located in: Golgi apparatus; located in: other intracellular components; enables: unknown molecular functions; located in: endosome
AT4G11470	5.04889	7.35e-48	up	5.93191	6.02e-35	up	-0.611831	0.0514773	ns	0.405	0.31	13.754	12.669	0.08	0.202	8.473	8.415	AT4G11470.2	CRK31	cysteine-rich RLK (RECEPTOR-like protein kinase) 31	671	Extracellular	involved in: plant-type hypersensitive response; involved in: defense response to bacterium; enables: protein serine/threonine kinase activity; located in: extracellular region; is active in: plasma membrane; involved in: signal transduction	involved in: response to external stimulus; involved in: response to stress; enables: catalytic activity; located in: extracellular region; enables: kinase activity; involved in: response to biotic stimulus; is active in: plasma membrane; involved in: other cellular processes; involved in: cell death; involved in: signal transduction; enables: transferase activity
AT5G18170	3.13071	1.03e-47	up	2.01929	1.3e-09	up	-1.41226	0.00161722	down	89.285	90.303	893.21	615.255	68.775	72.663	178.123	374.355	AT5G18170.1	GDH1	glutamate dehydrogenase 1	411	Cytoplasm	involved in: L-glutamate catabolic process; acts upstream of or within: response to absence of light; located in: plastid; acts upstream of or within: nitrogen utilization; enables: glutamate dehydrogenase [NAD(P)+] activity; located in: mitochondrion; enables: zinc ion binding; enables: cobalt ion binding; located in: cytoplasm; enables: ATP binding; enables: glutamate dehydrogenase (NAD+) activ…	involved in: other metabolic processes; acts upstream of or within: response to light stimulus; located in: plastid; acts upstream of or within: cellular homeostasis; enables: catalytic activity; located in: mitochondrion; enables: other binding; located in: cytoplasm; enables: nucleotide binding; is active in: mitochondrion; involved in: catabolic process
AT1G24145	2.80266	1.32e-47	up	3.87399	3.48e-37	up	-0.343531	0.27158	ns	12.886	11.463	85.239	92.092	4.919	5.857	77.361	58.894	AT1G24145.1	NA	NA	128	Unknown	enables: molecular_function; is active in: cellular_component; involved in: reactive oxygen species biosynthetic process	enables: unknown molecular functions; is active in: unknown cellular components; involved in: other metabolic processes; involved in: biosynthetic process
AT5G54080	3.18552	1.77e-47	up	2.35453	2.41e-18	up	-1.26727	0.000760521	down	22.564	24.049	223.557	165.087	14.35	16.534	59.027	98.459	AT5G54080.1	HGO / AtHGO	"homogentisate 1,2-dioxygenase"	461	Cytoplasm	located in: cytoplasm; acts upstream of or within: L-tyrosine catabolic process; enables: homogentisate 1,2-dioxygenase activity; acts upstream of or within: homogentisate catabolic process; involved in: L-phenylalanine catabolic process; located in: plastid	located in: cytoplasm; acts upstream of or within: catabolic process; enables: catalytic activity; acts upstream of or within: other metabolic processes; involved in: catabolic process; located in: plastid; involved in: other metabolic processes
AT5G63620	2.65394	1.77e-47	up	1.63127	1.1e-12	up	-1.03391	0.00212319	down	25.861	25.715	176.486	139.733	23.823	24.03	60.817	89.83	AT5G63620.1	HER2	hexenal response 2	427	Chloroplast	located in: chloroplast; enables: oxidoreductase activity; enables: cobalt ion binding; located in: mitochondrion; acts upstream of or within: response to alcohol; located in: plastid; is active in: mitochondrion; enables: zinc ion binding	located in: chloroplast; enables: catalytic activity; enables: other binding; located in: mitochondrion; acts upstream of or within: response to chemical; located in: plastid; is active in: mitochondrion
AT5G59260	4.62729	2.33e-47	up	3.22309	4.01e-08	up	-1.76959	0.000143301	down	0.764	0.429	14.686	16.672	0.353	0.692	2.801	6.15	AT5G59260.1	LecRK-II.1	L-type lectin receptor kinase II.1	674	Extracellular	involved in: defense response to bacterium; enables: transmembrane receptor protein serine/threonine kinase activity; is active in: plasma membrane; involved in: defense response to oomycetes; located in: plasma membrane; located in: extracellular region	involved in: response to biotic stimulus; enables: kinase activity; enables: signaling receptor activity; is active in: plasma membrane; involved in: response to stress; enables: transferase activity; involved in: response to external stimulus; enables: catalytic activity; located in: plasma membrane; located in: extracellular region
AT3G54100	2.73286	3.25e-47	up	1.90219	9.25e-27	up	-0.938336	0.000375841	down	11.657	12.935	85.142	69.863	9.382	10.546	38.213	40.783	AT3G54100.1	NA	NA	638	Nucleus	located in: nucleus; enables: glycosyltransferase activity; is active in: cytoplasm	located in: nucleus; enables: transferase activity; is active in: cytoplasm
AT5G42010	2.9972	3.33e-47	up	2.47113	3.96e-30	up	-0.316313	0.283479	ns	3.178	3.572	25.936	23.801	2.915	3.941	18.483	20.501	AT5G42010.1	NA	NA	709	Cytoplasm	located in: nucleus; enables: molecular_function; located in: cytoplasm	located in: nucleus; enables: unknown molecular functions; located in: cytoplasm
AT3G45730	2.96066	3.95e-47	up	2.59906	1.11e-07	up	-1.21513	0.00461527	down	22.214	23.079	175.142	146.903	5.951	13.58	44.595	90.53	AT3G45730.1	NA	NA	72	Mitochondrion	located in: mitochondrion; enables: molecular_function	located in: mitochondrion; enables: unknown molecular functions
AT3G01440	-4.51855	4.34e-47	down	-3.4674	2.26e-46	down	1.09655	0.0536229	ns	135.867	112.055	4.16	7.915	137.616	129.633	15.438	9.422	AT3G01440.1	PQL1 / PQL2 / PnsL3	Photosynthetic NDH subcomplex L 3 / PsbQ-like 2 / PsbQ-like 1	220	Chloroplast	located in: chloroplast thylakoid; acts upstream of or within: photosynthetic electron transport chain; part of: nitrite reductase complex [NAD(P)H]; enables: electron transfer activity; located in: chloroplast thylakoid membrane; located in: chloroplast; located in: chloroplast thylakoid lumen; located in: cytosol; is active in: chloroplast; involved in: photosynthetic electron transport chain; …	located in: chloroplast; acts upstream of or within: generation of precursor metabolites and energy; part of: other cellular components; enables: other molecular functions; located in: plastid; located in: thylakoid; located in: cytosol; acts upstream of or within: photosynthesis; is active in: chloroplast; involved in: generation of precursor metabolites and energy; part of: thylakoid; located i…
AT4G39950	3.59986	4.65e-47	up	2.60429	1.08e-17	up	-0.990761	0.00172128	down	77.967	77.756	1016.96	677.818	50.619	60.182	432.408	401.936	AT4G39950.2	CYP79B2	"cytochrome P450 / family 79 / subfamily B / polypeptide 2"	581	Chloroplast	acts upstream of or within: response to bacterium; acts upstream of or within: defense response to bacterium; acts upstream of or within: defense response; located in: chloroplast; is active in: membrane; acts upstream of or within: camalexin biosynthetic process; acts upstream of or within: response to water deprivation; acts upstream of or within: defense response by callose deposition in cell …	acts upstream of or within: response to external stimulus; acts upstream of or within: response to biotic stimulus; acts upstream of or within: response to stress; located in: chloroplast; is active in: other membranes; acts upstream of or within: biosynthetic process; acts upstream of or within: response to abiotic stimulus; acts upstream of or within: catabolic process; acts upstream of or with…
AT1G18200	3.63396	9.27e-47	up	2.50014	5.76e-16	up	-1.00411	0.000245629	down	7.76	6.696	76.426	78.667	5.911	8.858	33.992	41.364	AT1G18200.1	RABA6b / AtRABA6b	RAB GTPase homolog A6B	229	Nucleus	involved in: intracellular protein transport; is active in: endomembrane system; enables: GTPase activity; located in: nucleus	involved in: other cellular processes; is active in: other cellular components; enables: hydrolase activity; involved in: transport; located in: nucleus
AT1G01480	6.13541	1.54e-46	up	3.75854	0.00563247	up	-1.76462	1.26e-05	down	0.979	2.478	124.722	78.281	0.362	1.197	21.847	36.524	AT1G01480.1	AT-ACC2 / ACS2	1-amino-cyclopropane-1-carboxylate synthase 2	496	Cytoplasm	acts upstream of or within: ethylene biosynthetic process; acts upstream of or within: 1-aminocyclopropane-1-carboxylate biosynthetic process; located in: cytoplasm; involved in: response to water deprivation; enables: protein binding; enables: 1-aminocyclopropane-1-carboxylate synthase activity; enables: transaminase activity; involved in: amino acid metabolic process	acts upstream of or within: other metabolic processes; acts upstream of or within: biosynthetic process; located in: cytoplasm; involved in: response to chemical; enables: protein binding; enables: catalytic activity; enables: transferase activity; involved in: response to stress; involved in: other metabolic processes; involved in: response to abiotic stimulus
AT1G74360	4.09066	1.58e-46	up	3.67741	3.02e-22	up	-0.7746	0.00567243	down	3.981	6.741	94.789	73.265	2.716	2.759	47.22	48.764	AT1G74360.1	NILR1 / GRACE	NEMATODE-INDUCED LRR-RLK 1 / Germination Repression and Cell Expansion receptor-like kinase	1106	Cell_membrane	enables: protein kinase activity; enables: protein binding; is active in: plasma membrane; enables: protein serine/threonine kinase activity; colocalizes with: plasma membrane; acts upstream of or within: seed germination; located in: plasma membrane; acts upstream of or within: multidimensional cell growth; enables: ATP binding; enables: histone H2AS1 kinase activity; involved in: protein phosph…	enables: transferase activity; enables: protein binding; is active in: plasma membrane; enables: catalytic activity; enables: kinase activity; colocalizes with: plasma membrane; acts upstream of or within: post-embryonic development; located in: plasma membrane; acts upstream of or within: cell growth; enables: other binding; involved in: other metabolic processes; enables: nucleotide binding; in…
AT3G49780	3.54014	1.88e-46	up	2.69591	6.38e-08	up	-0.986904	0.0409436	down	32.331	29.131	309.094	303.478	12.637	31.681	87.74	212.594	AT3G49780.1	ATPSK3 (FORMER SYMBOL) / PSK4 / ATPSK4	phytosulfokine 4 precursor	79	Extracellular	acts upstream of or within: plant organ morphogenesis; located in: extracellular matrix; acts upstream of or within: cellular response to hypoxia; enables: molecular_function; acts upstream of or within: cell differentiation; located in: Golgi apparatus; located in: extracellular region; involved in: cell population proliferation	acts upstream of or within: anatomical structure development; located in: external encapsulating structure; acts upstream of or within: response to chemical; acts upstream of or within: multicellular organism development; enables: unknown molecular functions; acts upstream of or within: response to stress; acts upstream of or within: response to abiotic stimulus; acts upstream of or within: other…
AT5G47100	2.24217	2.16e-46	up	1.51978	8.28e-23	up	-0.386463	0.127828	ns	17.269	17.117	77.646	78.744	19.04	22.424	58.775	57.87	AT5G47100.1	CBL9 / ATCBL9	calcineurin B-like protein 9	213	Cell_membrane	enables: calcium ion binding; enables: protein binding; acts upstream of or within: stomatal movement; located in: cytoplasm; acts upstream of or within: response to water deprivation; located in: plasma membrane; acts upstream of or within: pollen tube growth; located in: plastid; involved in: calcium-mediated signaling; acts upstream of or within: potassium ion import across plasma membrane; en…	enables: other binding; enables: protein binding; acts upstream of or within: other cellular processes; located in: cytoplasm; acts upstream of or within: response to stress; located in: plasma membrane; acts upstream of or within: cell growth; located in: plastid; acts upstream of or within: pollination; acts upstream of or within: growth; acts upstream of or within: anatomical structure develop…
AT3G46690	4.97456	2.25e-46	up	3.36742	8.52e-22	up	-1.14631	0.000947586	down	4.321	7.669	184.322	134.367	4.296	8.156	57.297	83.252	AT3G46690.1	NA	NA	452	Unknown	is active in: cytoplasm; enables: glycosyltransferase activity; enables: quercetin 7-O-glucosyltransferase activity; enables: quercetin 3-O-glucosyltransferase activity	is active in: cytoplasm; enables: transferase activity
AT1G21450	2.33957	2.27e-46	up	1.76239	2.17e-31	up	-0.82007	0.00111723	down	24.369	24.812	123.385	110.342	17.776	19.722	60.315	68.831	AT1G21450.1	SCL1	SCARECROW-like 1	593	Nucleus	located in: nucleus; enables: DNA-binding transcription factor activity; is active in: nucleus; enables: transcription cis-regulatory region binding; involved in: regulation of DNA-templated transcription; acts upstream of or within: regulation of DNA-templated transcription; enables: sequence-specific DNA binding	located in: nucleus; enables: DNA-binding transcription factor activity; is active in: nucleus; enables: nucleic acid binding; involved in: other cellular processes; involved in: biosynthetic process; enables: DNA binding; acts upstream of or within: biosynthetic process; acts upstream of or within: other metabolic processes; involved in: nucleobase-containing compound metabolic process; involved…
AT4G35480	2.92425	3.3e-46	up	2.51336	3.22e-22	up	-1.03007	0.000397529	down	9.827	8.275	73.447	67.209	4.919	6.478	29.758	37.451	AT4G35480.1	RHA3B / ATL45	RING-H2 finger A3B / Arabidopsis T√É¬≥xicos en Levadura 45	200	Nucleus	located in: nucleus; enables: protein binding; enables: ubiquitin protein ligase activity; acts upstream of or within: protein ubiquitination	located in: nucleus; enables: protein binding; enables: transferase activity; enables: catalytic activity; acts upstream of or within: other metabolic processes; acts upstream of or within: protein metabolic process
AT1G09080	6.29733	3.46e-46	up	5.85133	1.56e-41	up	-0.82667	0.0142315	down	0.794	1.082	134.917	90.636	0.674	0.721	57.796	66.554	AT1G09080.1	BIP3	binding protein 3	675	Chloroplast	acts upstream of or within: pollen tube growth; located in: chloroplast; involved in: endoplasmic reticulum unfolded protein response; involved in: ERAD pathway; is active in: endoplasmic reticulum lumen; is active in: cytoplasm; acts upstream of or within: protein folding; enables: ATP hydrolysis activity; located in: endoplasmic reticulum lumen; part of: endoplasmic reticulum chaperone complex;…	acts upstream of or within: other cellular processes; acts upstream of or within: anatomical structure development; located in: chloroplast; involved in: other cellular processes; involved in: response to chemical; is active in: endoplasmic reticulum; is active in: cytoplasm; acts upstream of or within: biosynthetic process; enables: hydrolase activity; acts upstream of or within: growth; involve…
AT5G14180	3.80425	3.94e-46	up	2.08985	6.79e-08	up	-1.35919	4.28e-05	down	3.363	2.703	41.004	33.286	2.172	3.536	11.721	16.56	AT5G14180.1	MPL1	Myzus persicae-induced lipase 1	418	Extracellular	acts upstream of or within: defense response to insect; located in: extracellular region; involved in: lipid metabolic process; enables: lipase activity	acts upstream of or within: response to external stimulus; located in: extracellular region; involved in: lipid metabolic process; acts upstream of or within: response to biotic stimulus; enables: hydrolase activity; acts upstream of or within: response to stress
AT4G18250	3.64185	4.14e-46	up	2.98994	4.06e-61	up	-0.450708	0.107123	ns	4.707	5.724	78.347	68.939	5.954	6.808	57.22	48.05	AT4G18250.1	NA	NA	689	Unknown	involved in: protein phosphorylation; is active in: cellular_component; enables: kinase activity; acts upstream of or within: phosphorylation	involved in: other metabolic processes; is active in: unknown cellular components; enables: kinase activity; involved in: protein metabolic process; acts upstream of or within: other metabolic processes
AT2G45220	6.22765	4.22e-46	up	3.67957	1.44e-05	up	-1.80656	8.6e-09	down	29.649	42.2	2226.78	1866.79	24.253	29.068	449.522	690.88	AT2G45220.1	AtPME17 / PME17	pectin methylesterase 17	511	Extracellular	involved in: cell wall modification; located in: cytoplasmic stress granule; acts upstream of or within: response to fungus; acts upstream of or within: response to bacterium; located in: apoplast; enables: pectinesterase activity; acts upstream of or within: defense response to Gram-negative bacterium; located in: extracellular region; enables: pectinesterase inhibitor activity	involved in: other cellular processes; located in: cytoplasm; acts upstream of or within: response to external stimulus; acts upstream of or within: response to biotic stimulus; involved in: cellular component organization; located in: extracellular region; enables: hydrolase activity; located in: other intracellular components; acts upstream of or within: response to stress; enables: enzyme regu…
AT4G29740	2.90847	5.81e-46	up	1.52352	1.15e-09	up	-0.627873	0.0159712	down	3.521	3.571	27.619	28.276	4.812	7.269	17.932	17.332	AT4G29740.2	CKX4 / ATCKX4	cytokinin oxidase 4	524	Extracellular	enables: cytokinin dehydrogenase activity; located in: extracellular region; involved in: cytokinin metabolic process; acts upstream of or within: cytokinin catabolic process; enables: oxidoreductase activity; enables: primary methylamine oxidase activity	enables: catalytic activity; located in: extracellular region; involved in: other metabolic processes; acts upstream of or within: other metabolic processes; acts upstream of or within: catabolic process
AT1G78000	3.42087	6.81e-46	up	2.24988	1.4e-20	up	-0.735231	0.00117608	down	20.399	18.584	167.276	193.619	16.377	24.94	104.768	106.33	AT1G78000.1	SULTR1;2 / SEL1	sulfate transporter 1;2 / SELENATE RESISTANT 1	653	Chloroplast	acts upstream of or within: sulfate transmembrane transport; is active in: plasma membrane; located in: chloroplast; acts upstream of or within: cellular response to sulfate starvation; involved in: transmembrane transport; enables: sulfate transmembrane transporter activity; located in: plasma membrane; enables: transmembrane transporter activity; acts upstream of or within: selenate transport; …	acts upstream of or within: transport; is active in: plasma membrane; located in: chloroplast; acts upstream of or within: response to stress; acts upstream of or within: other cellular processes; involved in: other cellular processes; enables: transporter activity; located in: plasma membrane; involved in: transport; enables: protein binding
AT3G61198	3.65874	1.16e-45	up	1.89231	0.0127762	up	-1.781	0.00123029	down	6.724	6.866	85.684	70.251	3.106	10.892	11.273	32.951	NA	NA	NA	NA	NA	NA	NA
AT1G25400	3.44388	1.16e-45	up	3.47474	8.25e-24	up	-1.05892	0.000938679	down	26.404	24.996	351.689	247.135	8.118	12.281	125.572	155.226	AT1G25400.1	NA	NA	288	Nucleus	enables: molecular_function; located in: nucleus	enables: unknown molecular functions; located in: nucleus
AT4G23270	2.4182	1.35e-45	up	2.14892	2.13e-42	up	-0.636699	0.0163535	down	46.516	49.246	277.838	228.715	32.191	36.104	167.899	150.404	AT4G23270.3	CRK19	cysteine-rich RLK (RECEPTOR-like protein kinase) 19	647	Chloroplast	enables: protein binding; involved in: defense response to bacterium; involved in: plant-type hypersensitive response; acts upstream of or within: response to salicylic acid; enables: protein serine/threonine kinase activity; located in: extracellular region; acts upstream of or within: defense response to bacterium; located in: chloroplast; is active in: plasma membrane; involved in: signal tran…	enables: protein binding; involved in: response to external stimulus; involved in: response to stress; involved in: response to biotic stimulus; acts upstream of or within: response to chemical; enables: catalytic activity; located in: extracellular region; involved in: other cellular processes; acts upstream of or within: response to stress; located in: chloroplast; is active in: plasma membrane…
AT3G48000	2.32698	1.59e-45	up	1.39747	1.28e-26	up	-0.935713	6.09e-05	down	182.857	200.912	1037.98	894.131	182.697	176.686	500.395	485.665	AT3G48000.1	ALDH2B4 / ALDH2A / ALDH2	aldehyde dehydrogenase 2A / aldehyde dehydrogenase 2B4 / aldehyde dehydrogenase 2	538	Chloroplast	located in: cytosol; enables: ATP binding; located in: mitochondrion; enables: aldehyde dehydrogenase (NAD+) activity; located in: chloroplast	located in: cytosol; enables: nucleotide binding; enables: other binding; located in: mitochondrion; enables: catalytic activity; located in: chloroplast
AT5G45820	3.27364	1.66e-45	up	4.02694	4.01e-41	up	0.491188	0.230162	ns	4.841	3.963	35.896	48.925	4.18	3.033	72.626	43.482	AT5G45820.1	PKS18 / SnRK3.6 / CIPK20	PROTEIN KINASE 18 / SNF1-RELATED PROTEIN KINASE 3.6 / CBL-interacting protein kinase 20	439	Nucleus	involved in: signal transduction; enables: protein serine/threonine kinase activity; located in: nucleus; acts upstream of or within: response to abscisic acid; located in: cytosol; enables: protein binding	involved in: signal transduction; enables: transferase activity; enables: catalytic activity; located in: nucleus; acts upstream of or within: response to chemical; enables: kinase activity; located in: cytosol; acts upstream of or within: response to endogenous stimulus; enables: protein binding
AT1G68690	3.32909	2.24e-45	up	2.78241	3.85e-46	up	-0.851668	0.00161722	down	3.188	4.053	36.111	30.044	2.292	2.617	17.489	18.323	AT1G68690.1	PERK9 / AtPERK9	proline-rich extensin-like receptor kinase 9	708	Nucleus	is active in: plasma membrane; acts upstream of or within: cellular response to hypoxia; enables: protein kinase activity; involved in: signal transduction; located in: nucleus; enables: protein kinase binding	is active in: plasma membrane; acts upstream of or within: other cellular processes; acts upstream of or within: response to abiotic stimulus; acts upstream of or within: response to chemical; enables: kinase activity; enables: catalytic activity; involved in: signal transduction; located in: nucleus; enables: protein binding; acts upstream of or within: response to stress; enables: transferase a…
AT4G18910	2.791	2.27e-45	up	1.56259	4.96e-09	up	-1.10875	0.00192866	down	16.255	14.418	117.266	94.001	17.439	15.874	37.098	58.463	AT4G18910.1	ATNLM2 / NIP1;2 / NLM2	NOD26-like intrinsic protein 1;2 / NOD26-LIKE INTRINSIC PROTEIN 2	294	Cell_membrane	acts upstream of or within: hydrogen peroxide transmembrane transport; acts upstream of or within: response to arsenic-containing substance; located in: plasma membrane; acts upstream of or within: arsenite transport; involved in: transmembrane transport; enables: channel activity; enables: arsenite transmembrane transporter activity; enables: water channel activity	acts upstream of or within: other cellular processes; acts upstream of or within: response to chemical; located in: plasma membrane; acts upstream of or within: transport; involved in: transport; enables: transporter activity; involved in: other cellular processes
AT5G10520	2.81504	2.29e-45	up	2.53117	1.5e-13	up	0.0362273	0.94321	ns	4.011	3.722	29.043	26.204	3.405	5.586	21.259	33.955	AT5G10520.1	RBK1	ROP binding protein kinases 1	467	Nucleus	enables: protein serine/threonine kinase activity; involved in: defense response to fungus; enables: protein binding; involved in: cellular response to ethylene stimulus; enables: kinase activity; located in: cytosol; enables: GTPase binding; acts upstream of or within: defense response to other organism; located in: endomembrane system; located in: nucleus; located in: cytoplasm	enables: transferase activity; involved in: response to stress; enables: protein binding; involved in: response to external stimulus; involved in: response to biotic stimulus; involved in: other cellular processes; enables: kinase activity; located in: cytosol; involved in: response to endogenous stimulus; acts upstream of or within: response to external stimulus; involved in: response to chemica…
AT1G07160	5.71012	2.52e-45	up	3.88313	5.01e-18	up	-0.734452	0.0650212	ns	0.526	0.683	34.046	21.582	0.526	1.302	17.614	15.175	AT1G07160.1	NA	NA	380	Chloroplast	enables: protein serine/threonine phosphatase activity; involved in: abscisic acid-activated signaling pathway; located in: chloroplast	enables: catalytic activity; involved in: response to endogenous stimulus; enables: hydrolase activity; involved in: response to chemical; involved in: other cellular processes; involved in: signal transduction; located in: chloroplast
AT5G62630	2.40848	2.9e-45	up	1.9599	8.1e-11	up	-0.599669	0.0104166	down	20.191	17.607	89.654	96.653	10.715	20.545	58.318	61.447	AT5G62630.1	HIPL2	hipl2 protein precursor	696	Cell_membrane	enables: molecular_function; located in: plasma membrane; located in: plastid; located in: membrane	enables: unknown molecular functions; located in: plasma membrane; located in: plastid; located in: other membranes
AT5G05730	3.83854	3.02e-45	up	2.66666	1.93e-23	up	-1.04769	0.000900597	down	46.184	54.346	949.623	639.546	59.174	43.57	356.487	394.979	AT5G05730.2	TRP5 / JDL1 / WEI2 / ASA1 / AMT1	anthranilate synthase alpha subunit 1 / JASMONATE-INDUCED DEFECTIVE LATERAL ROOT 1 / A-METHYL TRYPTOPHAN RESISTANT 1 / WEAK ETHYLENE INSENSITIVE 2 / TRYPTOPHAN BIOSYNTHESIS 5	624	Chloroplast	part of: anthranilate synthase complex; located in: chloroplast stroma; acts upstream of or within: L-tryptophan biosynthetic process; acts upstream of or within: lateral root formation; acts upstream of or within: response to bacterium; located in: chloroplast; acts upstream of or within: response to wounding; involved in: regulation of auxin biosynthetic process; involved in: L-tryptophan biosy…	part of: cytoplasm; located in: chloroplast; acts upstream of or within: other metabolic processes; acts upstream of or within: multicellular organism development; acts upstream of or within: biosynthetic process; acts upstream of or within: post-embryonic development; acts upstream of or within: response to external stimulus; acts upstream of or within: response to stress; involved in: other cel…
AT1G09430	2.50121	3.17e-45	up	1.35532	3.72e-14	up	-1.03561	0.000338133	down	69.673	70.589	442.697	360.241	78.67	77.478	167.136	214.982	AT1G09430.1	ACLA-3	ATP-citrate lyase A-3	424	Cytoplasm	located in: extracellular region; acts upstream of or within: acetyl-CoA biosynthetic process; located in: cytoplasmic stress granule; located in: cytoplasm; located in: cytosol; part of: ATP-dependent citrate lyase complex; enables: ATP citrate synthase activity	located in: extracellular region; acts upstream of or within: nucleobase-containing compound metabolic process; located in: other intracellular components; located in: cytoplasm; acts upstream of or within: biosynthetic process; located in: cytosol; part of: other cellular components; enables: transferase activity; acts upstream of or within: other metabolic processes
AT3G15500	4.08333	4.38e-45	up	3.95905	1.06e-16	up	-1.08221	0.00514667	down	14.786	10.567	282.351	190.309	4.324	5.005	84.617	133.339	AT3G15500.1	ANAC55 / ATNAC3 / NAC055 / ANAC055 / NAC3	NAC domain containing protein 3 / NAC domain containing protein 55	317	Nucleus	acts upstream of or within: response to water deprivation; involved in: regulation of DNA-templated transcription; enables: protein binding; acts upstream of or within: jasmonic acid mediated signaling pathway; enables: DNA-binding transcription factor activity; located in: nucleus	acts upstream of or within: response to abiotic stimulus; involved in: biosynthetic process; enables: protein binding; acts upstream of or within: other cellular processes; enables: DNA-binding transcription factor activity; acts upstream of or within: signal transduction; involved in: other cellular processes; acts upstream of or within: response to chemical; located in: nucleus; acts upstream o…
AT2G02930	4.31683	6.35e-45	up	4.16143	3.36e-23	up	-1.06338	0.0178622	down	3.031	3.266	63.418	45.551	1.489	1.633	17.83	33.1	AT2G02930.1	ATGSTF3 / GST16 / GSTF3	GLUTATHIONE S-TRANSFERASE 16 / glutathione S-transferase F3	212	Chloroplast	acts upstream of or within: response to oomycetes; enables: glutathione binding; acts upstream of or within: toxin catabolic process; involved in: glutathione metabolic process; enables: glutathione transferase activity; located in: cytosol; located in: mitochondrion; located in: cytoplasm; located in: chloroplast; is active in: cytoplasm	acts upstream of or within: response to external stimulus; acts upstream of or within: response to biotic stimulus; enables: other binding; acts upstream of or within: response to chemical; involved in: other metabolic processes; acts upstream of or within: secondary metabolic process; enables: transferase activity; located in: cytosol; acts upstream of or within: catabolic process; located in: m…
AT4G08770	4.69097	7.91e-45	up	2.76851	3.19e-11	up	-0.732357	0.0347121	down	24.783	51.379	955.757	799.053	39.685	94.371	405.98	623.421	AT4G08770.1	Prx37	peroxidase 37	346	Extracellular	involved in: response to oxidative stress; located in: extracellular region; is active in: plant-type cell wall; located in: plant-type vacuole; enables: peroxidase activity; acts upstream of or within: negative regulation of growth	involved in: response to stress; located in: extracellular region; is active in: cell wall; located in: vacuole; enables: catalytic activity; acts upstream of or within: growth
AT1G10140	3.18699	9.43e-45	up	2.23925	4.87e-05	up	-1.21129	0.0105304	down	19.232	22.29	194.866	150.122	7.117	18.392	44.278	100.861	AT1G10140.1	NA	NA	167	Unknown	is active in: cellular_component; acts upstream of or within: cellular response to hypoxia; enables: molecular_function	is active in: unknown cellular components; acts upstream of or within: response to chemical; acts upstream of or within: response to stress; acts upstream of or within: other cellular processes; acts upstream of or within: response to abiotic stimulus; enables: unknown molecular functions
AT1G21100	3.10901	9.45e-45	up	2.33296	2.62e-06	up	-1.16365	0.000291418	down	46.76	38.954	392.934	290.284	12.341	35.386	126.796	170.922	AT1G21100.1	IGMT1	indole glucosinolate O-methyltransferase 1	373	Nucleus	involved in: biosynthetic process; enables: protein binding; located in: cytoplasmic stress granule; involved in: methylation; located in: nucleus; enables: O-methyltransferase activity; acts upstream of or within: indole glucosinolate metabolic process; located in: cytosol; enables: S-adenosylmethionine-dependent methyltransferase activity; enables: methyltransferase activity	involved in: biosynthetic process; enables: protein binding; located in: cytoplasm; located in: other intracellular components; involved in: other metabolic processes; located in: nucleus; enables: transferase activity; acts upstream of or within: other metabolic processes; located in: cytosol
AT5G44990	6.33719	1.04e-44	up	4.24899	7.97e-09	up	-0.95387	0.0561868	ns	0.407	0.925	51.874	33.2	0.46	0.593	14.157	28.752	AT5G44990.1	NA	NA	350	Cytoplasm	is active in: cytoplasm; located in: cytoplasm; enables: glutathione transferase activity; located in: nucleus	is active in: cytoplasm; located in: cytoplasm; enables: transferase activity; located in: nucleus
AT1G25390	2.29032	1.15e-44	up	2.04452	6.29e-51	up	-0.51762	0.0499603	down	21.426	19.246	105.283	92.255	16.528	15.917	72.24	62.527	AT1G25390.1	LRK10L4	Leaf rust 10 disease-resistance locus receptor- like protein kinase-like 4	629	Extracellular	enables: protein serine/threonine kinase activity; located in: plasma membrane; located in: extracellular region; enables: polysaccharide binding; enables: kinase activity	enables: catalytic activity; located in: plasma membrane; located in: extracellular region; enables: kinase activity; enables: carbohydrate binding; enables: transferase activity
AT2G03730	2.12596	1.18e-44	up	1.52168	1.09e-10	up	-0.835149	0.00714463	down	26.292	25.316	110.87	103.477	18.007	21.383	48.347	68.722	AT2G03730.1	ACR5	ACT domain repeat 5	456	Chloroplast	located in: chloroplast; enables: amino acid binding	located in: chloroplast; enables: other binding
AT5G43520	4.00991	1.46e-44	up	3.43067	3e-09	up	-0.574371	0.100917	ns	2.313	4.019	52.809	47.445	1.039	3.822	27.401	38.293	AT5G43520.1	NA	NA	250	Nucleus	located in: nucleus; enables: molecular_function	located in: nucleus; enables: unknown molecular functions
AT5G53970	4.11559	1.91e-44	up	2.58512	2.68e-34	up	-1.2868	8.72e-05	down	12.357	19.612	291.714	206.222	14.97	16.736	85.443	113.877	AT5G53970.1	AtTAT1 / TAT7 / TAT1	Tyr Aminotransferase 1 / tyrosine aminotransferase 7	414	Cytoplasm	enables: L-tyrosine-2-oxoglutarate transaminase activity; acts upstream of or within: L-tyrosine catabolic process; acts upstream of or within: vitamin E biosynthetic process; located in: cytoplasm; involved in: L-tyrosine catabolic process; located in: cytosol	enables: transferase activity; acts upstream of or within: catabolic process; acts upstream of or within: other metabolic processes; located in: cytoplasm; involved in: catabolic process; located in: cytosol; acts upstream of or within: biosynthetic process; involved in: other metabolic processes
AT1G18330	2.4171	1.94e-44	up	2.12988	2.16e-29	up	-0.622677	0.0160849	down	18.712	15.988	97.643	88.181	13.779	15.295	55.518	62.229	AT1G18330.2	EPR1 / RVE7	EARLY-PHYTOCHROME-RESPONSIVE1 / REVEILLE 7	372	Nucleus	acts upstream of or within: regulation of DNA-templated transcription; acts upstream of or within: circadian rhythm; located in: nucleus; enables: DNA binding; enables: DNA-binding transcription factor activity	acts upstream of or within: other cellular processes; acts upstream of or within: circadian rhythm; located in: nucleus; acts upstream of or within: other metabolic processes; acts upstream of or within: nucleobase-containing compound metabolic process; acts upstream of or within: biosynthetic process; enables: DNA binding; enables: DNA-binding transcription factor activity
AT3G26230	3.11316	2.38e-44	up	1.76503	6.83e-10	up	-1.27398	1.94e-08	down	29.612	20.719	209.119	190.188	31.661	22.045	77.089	83.993	AT3G26230.1	CYP71B24	"cytochrome P450 / family 71 / subfamily B / polypeptide 24"	498	Chloroplast	located in: chloroplast; enables: oxidoreductase activity	located in: chloroplast; enables: catalytic activity
AT4G21380	3.29229	2.47e-44	up	2.9075	2.98e-58	up	-0.701254	0.00281609	down	16.353	10.17	132.165	120.32	11.924	9.398	78.669	72.903	AT4G21380.1	RK3 / ARK3	receptor kinase 3	850	Unknown	enables: transmembrane receptor protein serine/threonine kinase activity; located in: plasma membrane; enables: protein serine/threonine kinase activity; enables: ubiquitin protein ligase binding; involved in: signal transduction; located in: vacuole; located in: plasmodesma; involved in: immune response; located in: chloroplast; is active in: plasma membrane	enables: catalytic activity; located in: plasma membrane; enables: protein binding; involved in: signal transduction; located in: vacuole; located in: other cellular components; enables: transferase activity; enables: kinase activity; involved in: other biological processes; located in: chloroplast; enables: signaling receptor activity; is active in: plasma membrane
AT2G14170	2.97983	2.55e-44	up	1.39604	4.01e-07	up	-1.44288	0.000122074	down	49.561	49.285	465.795	340.883	50.057	57.37	107.214	182.155	AT2G14170.1	ALDH6B2 / MMSD	aldehyde dehydrogenase 6B2	607	Chloroplast	enables: methylmalonate-semialdehyde dehydrogenase (acylating, NAD) activity; involved in: L-valine catabolic process; involved in: thymine catabolic process; located in: cytosol; located in: chloroplast; located in: mitochondrion; is active in: mitochondrion; enables: copper ion binding	enables: catalytic activity; involved in: catabolic process; involved in: other metabolic processes; located in: cytosol; located in: chloroplast; located in: mitochondrion; is active in: mitochondrion; involved in: nucleobase-containing compound metabolic process; enables: other binding
AT4G28250	-3.49934	3.15e-44	down	-1.8362	4.42e-05	down	1.62065	3.04e-07	up	66.035	48.153	4.094	5.094	23.654	68.558	13.426	13.955	AT4G28250.1	EXPB3 / ATEXPB3 / ATHEXP BETA 1.6	expansin B3	264	Extracellular	located in: extracellular region; acts upstream of or within: unidimensional cell growth; involved in: syncytium formation; acts upstream of or within: plant-type cell wall loosening; enables: molecular_function; acts upstream of or within: syncytium formation; involved in: sexual reproduction; located in: plasmodesma	located in: extracellular region; acts upstream of or within: growth; involved in: anatomical structure development; acts upstream of or within: cellular component organization; acts upstream of or within: cell growth; enables: unknown molecular functions; acts upstream of or within: other cellular processes; involved in: other biological processes; acts upstream of or within: anatomical structur…
AT3G63160	-5.00783	3.21e-44	down	-3.74169	1.59e-205	down	0.786456	0.114868	ns	2183.64	1888.67	41.817	100.08	1611.63	1501.84	122.834	113.724	AT3G63160.1	OEP6 / OEP7.2	outer envelope protein 7.2 / outer envelope protein 6	69	Chloroplast	is active in: chloroplast outer membrane; located in: chloroplast outer membrane; enables: mRNA binding; located in: cytosol; located in: chloroplast; located in: chloroplast thylakoid membrane; located in: chloroplast envelope; colocalizes with: stromule; colocalizes with: plastid outer membrane; located in: thylakoid	is active in: other intracellular components; located in: chloroplast; enables: RNA binding; located in: cytosol; is active in: plastid; located in: plastid; located in: other membranes; colocalizes with: plastid; located in: other intracellular components; is active in: chloroplast; located in: thylakoid; colocalizes with: other intracellular components; is active in: other membranes; colocalize…
AT1G13540	4.46983	3.22e-44	up	3.48286	1.19e-16	up	-1.19064	0.000349512	down	1.829	2.934	45.627	43.846	1.093	2.396	15.564	22.66	AT1G13540.1	NA	NA	381	Chloroplast	located in: chloroplast; enables: molecular_function	located in: chloroplast; enables: unknown molecular functions
AT5G20050	2.93536	3.22e-44	up	2.37828	4.14e-51	up	-0.620644	0.0301999	down	28.395	34.285	273.257	209.286	26.501	29.232	157.267	149.465	AT5G20050.1	NA	NA	452	Unknown	is active in: cellular_component; enables: protein serine/threonine kinase activity; enables: kinase activity; acts upstream of or within: phosphorylation	is active in: unknown cellular components; enables: transferase activity; enables: kinase activity; enables: catalytic activity; acts upstream of or within: other metabolic processes
AT2G20010	2.35647	3.87e-44	up	1.54009	8.18e-19	up	-0.730425	0.00288946	down	11.963	13.34	66.12	58.282	11.344	12.19	36.244	36.948	AT2G20010.2	NA	NA	952	Chloroplast	enables: molecular_function; located in: chloroplast; located in: mitochondrion	enables: unknown molecular functions; located in: chloroplast; located in: mitochondrion
AT5G01550	5.88333	7.91e-44	up	6.26159	5.29e-99	up	-0.651136	0.0176052	down	1.349	1.532	69.346	57.485	0.701	0.319	38.206	40.675	AT5G01550.1	LecRK-VI.3 / LECRKA4.2	lectin receptor kinase a4.1 / L-type lectin receptor kinase VI.3	706	Extracellular	acts upstream of or within: abscisic acid-activated signaling pathway; enables: transmembrane receptor protein serine/threonine kinase activity; involved in: defense response to bacterium; is active in: plasma membrane; acts upstream of or within: seed germination; involved in: defense response to oomycetes; located in: extracellular region	acts upstream of or within: response to endogenous stimulus; acts upstream of or within: signal transduction; enables: catalytic activity; enables: signaling receptor activity; involved in: response to biotic stimulus; is active in: plasma membrane; acts upstream of or within: other cellular processes; enables: transferase activity; acts upstream of or within: post-embryonic development; acts ups…
AT1G09420	2.9254	1.03e-43	up	1.26497	0.00017777	up	-1.20653	0.00144191	down	6.566	6.454	53.169	41.242	10.302	7.934	15.1	24.823	AT1G09420.2	G6PD4	glucose-6-phosphate dehydrogenase 4	635	Chloroplast	involved in: pentose-phosphate shunt; enables: NADP binding; located in: chloroplast; enables: glucose-6-phosphate dehydrogenase activity	involved in: other metabolic processes; enables: nucleotide binding; located in: chloroplast; involved in: nucleobase-containing compound metabolic process; enables: catalytic activity; involved in: generation of precursor metabolites and energy
AT1G07630	2.08404	1.07e-43	up	1.88219	6.25e-48	up	-0.344577	0.178975	ns	20.84	22.527	92.011	86.302	17.827	18.987	72.04	65.014	AT1G07630.1	PLL5	pol-like 5	662	Mitochondrion	located in: mitochondrion; enables: protein serine/threonine phosphatase activity; acts upstream of or within: leaf development; involved in: signal transduction	located in: mitochondrion; enables: hydrolase activity; acts upstream of or within: anatomical structure development; enables: catalytic activity; acts upstream of or within: multicellular organism development; involved in: signal transduction
AT5G04770	2.73703	1.11e-43	up	1.28782	0.000444094	up	-1.16101	0.000378748	down	3.233	3.931	23.335	22.787	2.884	5.219	8.173	11.931	AT5G04770.1	CAT6 / ATCAT6	ARABIDOPSIS THALIANA CATIONIC AMINO ACID TRANSPORTER 6 / cationic amino acid transporter 6	583	Chloroplast	acts upstream of or within: amino acid transmembrane transport; acts upstream of or within: response to nematode; enables: amino acid transmembrane transporter activity; is active in: plasma membrane; located in: plasma membrane; located in: chloroplast; enables: basic amino acid transmembrane transporter activity; involved in: amino acid transport	acts upstream of or within: transport; acts upstream of or within: other cellular processes; acts upstream of or within: response to external stimulus; enables: transporter activity; is active in: plasma membrane; acts upstream of or within: response to biotic stimulus; located in: plasma membrane; located in: chloroplast; involved in: transport
AT5G05600	3.40147	1.21e-43	up	1.6272	2.76e-06	up	-1.17743	2.29e-05	down	18.082	23.511	265.967	209.208	23.338	28.977	93.506	111.591	AT5G05600.1	JAO2 / JOX2	JASMONATE-INDUCED OXYGENASE2 / Jasmonic Acid Oxidase 2	371	Cytoplasm	acts upstream of or within: regulation of jasmonic acid mediated signaling pathway; involved in: regulation of jasmonic acid mediated signaling pathway; involved in: regulation of defense response to fungus; located in: cytoplasm; enables: jasmonic acid hydrolase; located in: cytosol; involved in: negative regulation of defense response to insect; acts upstream of or within: cellular response to …	acts upstream of or within: signal transduction; involved in: response to chemical; involved in: response to stress; located in: cytoplasm; enables: hydrolase activity; involved in: response to biotic stimulus; acts upstream of or within: response to chemical; involved in: response to external stimulus; located in: cytosol; involved in: signal transduction; acts upstream of or within: response to…
AT4G12070	2.45422	1.21e-43	up	2.23714	8.5e-39	up	-0.403367	0.145471	ns	12.301	11.235	67.905	64.827	10.082	10.201	53.551	44.407	AT4G12070.1	NA	NA	483	Nucleus	located in: nucleus; enables: molecular_function	located in: nucleus; enables: unknown molecular functions
AT2G02810	3.3525	1.28e-43	up	2.63507	9.16e-69	up	-0.8456	0.00683074	down	20.833	25.56	286.116	199.784	21.279	19.682	128.583	135.79	AT2G02810.1	UTR1 / ATUTR1	UDP-GALACTOSE TRANSPORTER 1 / UDP-galactose transporter 1	332	Chloroplast	enables: UDP-glucose transmembrane transporter activity; acts upstream of or within: nucleotide-sugar transmembrane transport; involved in: endoplasmic reticulum unfolded protein response; involved in: UDP-galactose transmembrane transport; located in: endoplasmic reticulum membrane; is active in: endoplasmic reticulum membrane; involved in: pollen development; enables: UDP-galactose transmembran…	enables: transporter activity; acts upstream of or within: other cellular processes; involved in: signal transduction; involved in: transport; located in: endoplasmic reticulum; is active in: endoplasmic reticulum; involved in: other cellular processes; located in: other membranes; located in: other intracellular components; involved in: multicellular organism development; acts upstream of or wit…
AT5G58940	2.69571	1.59e-43	up	2.82811	5.54e-76	up	-0.295495	0.261428	ns	6.855	8.36	44.608	47.002	4.907	5.416	37.882	34.873	AT5G58940.1	CRCK1	calmodulin-binding receptor-like cytoplasmic kinase 1	470	Nucleus	involved in: response to salt stress; located in: nucleus; involved in: response to cold; enables: protein serine/threonine kinase activity; enables: calcium/calmodulin-dependent protein kinase activity; involved in: response to hydrogen peroxide; involved in: response to abscisic acid; enables: calmodulin binding	involved in: response to stress; located in: nucleus; involved in: response to abiotic stimulus; enables: transferase activity; enables: kinase activity; involved in: response to chemical; involved in: response to endogenous stimulus; enables: catalytic activity; enables: protein binding
AT4G34180	2.88311	1.61e-43	up	2.02941	3.95e-44	up	-0.856892	0.00100037	down	128.69	142.531	947.16	839.499	117.892	119.651	434.06	527.858	AT4G34180.1	CYCLASE1	CYCLASE1	255	Chloroplast	involved in: L-tryptophan catabolic process to kynurenine; located in: endoplasmic reticulum; located in: plasma membrane; located in: secretory vesicle; located in: plant-type cell wall; acts upstream of or within: negative regulation of programmed cell death; located in: chloroplast; located in: Golgi apparatus; enables: arylformamidase activity	involved in: other metabolic processes; located in: endoplasmic reticulum; involved in: catabolic process; located in: plasma membrane; located in: cytoplasm; located in: cell wall; acts upstream of or within: other cellular processes; located in: chloroplast; located in: Golgi apparatus; enables: hydrolase activity; acts upstream of or within: cell death; located in: other intracellular componen…
AT1G13520	5.75348	1.7e-43	up	4.74917	4.4e-16	up	-0.997854	0.00279601	down	2.765	3.815	150.359	119.828	1.362	1.288	53.92	78.086	AT1G13520.1	NA	NA	387	Unknown	is active in: cellular_component; enables: molecular_function	is active in: unknown cellular components; enables: unknown molecular functions
AT4G23210	5.66896	2.44e-43	up	3.69029	5.64e-19	up	-1.14882	1.32e-06	down	2.393	3.384	220.717	209.163	5.444	4.81	86.519	102.467	AT4G23210.3	CRK13	cysteine-rich RLK (RECEPTOR-like protein kinase) 13	673	Unknown	involved in: defense response to bacterium; acts upstream of or within: plant-type hypersensitive response; acts upstream of or within: defense response to bacterium; involved in: plant-type hypersensitive response; enables: protein serine/threonine kinase activity; involved in: signal transduction; located in: extracellular region; enables: kinase activity; is active in: plasma membrane; acts up…	involved in: response to stress; acts upstream of or within: cell death; acts upstream of or within: other cellular processes; involved in: response to biotic stimulus; acts upstream of or within: response to biotic stimulus; involved in: other cellular processes; enables: transferase activity; acts upstream of or within: response to external stimulus; involved in: signal transduction; enables: k…
AT1G34750	2.24668	3.02e-43	up	1.81476	8.53e-28	up	-0.480015	0.0457226	down	19.889	20.919	89.092	91.872	17.569	20.441	65.156	61.333	AT1G34750.1	CIPP1	CERK-1 interacting protein phosphatase 1	282	Mitochondrion	located in: mitochondrion; involved in: signal transduction; enables: protein serine/threonine phosphatase activity; located in: plasma membrane	located in: mitochondrion; involved in: signal transduction; enables: catalytic activity; located in: plasma membrane; enables: hydrolase activity
AT3G01335	3.23483	3.36e-43	up	2.59519	1.26e-30	up	-0.355913	0.211084	ns	6.648	6.252	55.196	52.331	5.665	6.907	42.808	39.198	NA	NA	NA	NA	NA	NA	NA
AT1G56140	3.17906	3.37e-43	up	2.53164	2.61e-30	up	-0.652501	0.0137019	down	16.207	21.925	175.206	142.002	13.63	16.963	100.86	96.27	AT1G56140.1	NA	NA	1033	Cell_membrane	is active in: plasma membrane; involved in: defense response by callose deposition; enables: protein kinase activity; has protein modification of type: protein phosphorylation; involved in: regulation of innate immune response; located in: plasma membrane; enables: protein serine/threonine kinase activity; enables: ATP binding	is active in: plasma membrane; involved in: response to stress; enables: kinase activity; enables: catalytic activity; has protein modification of type: other metabolic processes; located in: plasma membrane; enables: transferase activity; involved in: response to external stimulus; enables: other binding; involved in: response to biotic stimulus; has protein modification of type: protein metabol…
AT4G13300	6.87968	3.43e-43	up	4.30526	5.97e-06	up	-1.56351	0.00520262	down	0.278	0.232	26.215	19.157	0.037	0.382	4.007	10.977	AT4G13300.1	ATTPS13 / TPS13	terpenoid synthase 13	554	Chloroplast	acts upstream of or within: sesquiterpenoid biosynthetic process; involved in: sesquiterpene biosynthetic process; enables: cyclase activity; located in: chloroplast; acts upstream of or within: response to wounding; acts upstream of or within: farnesyl diphosphate metabolic process; involved in: diterpenoid biosynthetic process	acts upstream of or within: lipid metabolic process; involved in: lipid metabolic process; enables: catalytic activity; acts upstream of or within: biosynthetic process; located in: chloroplast; acts upstream of or within: response to stress; acts upstream of or within: other metabolic processes; involved in: biosynthetic process; involved in: other metabolic processes
AT3G11840	2.61693	3.51e-43	up	2.56819	3.23e-21	up	-0.3793	0.187925	ns	9.25	9.633	59.413	52.277	9.272	6.059	43.499	40.381	AT3G11840.1	PUB24	plant U-box 24	456	Nucleus	enables: ubiquitin-protein transferase activity; acts upstream of or within: protein autoubiquitination; acts upstream of or within: respiratory burst involved in defense response; acts upstream of or within: defense response; located in: nucleus; enables: ubiquitin protein ligase activity	enables: catalytic activity; acts upstream of or within: protein metabolic process; acts upstream of or within: response to stress; located in: nucleus; acts upstream of or within: other metabolic processes; enables: transferase activity
AT3G59700	3.81702	3.67e-43	up	2.71298	7.66e-51	up	-0.916096	0.0005069	down	4.39	6.27	69.043	61.334	5.261	5.441	31.153	36.268	AT3G59700.1	LECRK1 / HLECRK / LecRK-V.5 / ATHLECRK	lectin-receptor kinase / LECTIN-RECEPTOR KINASE 1 / L-type lectin receptor kinase V.5 / LEGUME-LIKE LECTIN RECEPTOR KINASE-V.5	661	Unknown	involved in: protein autophosphorylation; involved in: defense response to bacterium; enables: protein serine/threonine kinase activity; involved in: defense response to oomycetes; located in: plasma membrane; enables: transmembrane receptor protein serine/threonine kinase activity; acts upstream of or within: regulation of stomatal closure; acts upstream of or within: negative regulation of defe…	involved in: protein metabolic process; involved in: response to external stimulus; enables: kinase activity; involved in: response to biotic stimulus; located in: plasma membrane; enables: catalytic activity; acts upstream of or within: other cellular processes; involved in: response to stress; enables: signaling receptor activity; acts upstream of or within: response to stress; involved in: oth…
AT3G10300	2.31804	3.76e-43	up	1.82068	4.01e-41	up	-0.519227	0.0481803	down	14.981	15.389	80.682	70.336	14.568	14.094	53.664	49.246	AT3G10300.6	NA	NA	377	Unknown	enables: calcium ion binding; located in: nucleus	enables: other binding; located in: nucleus
AT1G74650	3.71251	3.8e-43	up	3.23094	1.9e-21	up	-0.0909547	0.774407	ns	2.659	3.57	35.819	35.392	5.013	2.982	33.198	32.018	AT1G74650.1	ATY13 / MYB31 / ATMYB31	ARABIDOPSIS THALIANA MYB DOMAIN PROTEIN 31 / myb domain protein 31	330	Nucleus	involved in: response to auxin; located in: nucleus; enables: DNA-binding transcription factor activity; located in: cytoplasm	involved in: response to chemical; located in: nucleus; enables: DNA-binding transcription factor activity; involved in: response to endogenous stimulus; located in: cytoplasm
AT1G76560	3.04534	4.93e-43	up	2.0591	2.79e-10	up	-1.30628	0.00126487	down	19.073	20.538	175.263	132.38	13.982	14.213	43.316	78.055	AT1G76560.1	CP12-3	CP12 domain-containing protein 3	134	Chloroplast	involved in: negative regulation of reductive pentose-phosphate cycle; is active in: chloroplast; involved in: cellular response to anoxia; involved in: cellular response to heat; part of: protein-containing complex; acts upstream of or within: negative regulation of reductive pentose-phosphate cycle; enables: nickel cation binding; located in: chloroplast; enables: copper ion binding	involved in: photosynthesis; is active in: chloroplast; involved in: response to abiotic stimulus; involved in: other cellular processes; involved in: response to stress; part of: other cellular components; acts upstream of or within: biosynthetic process; enables: other binding; located in: chloroplast; acts upstream of or within: photosynthesis; acts upstream of or within: carbohydrate metaboli…
AT3G52720	-6.43971	7e-43	down	-3.24588	4.91e-16	down	2.44935	0.00214588	up	50.982	67.961	0.257	0.96	30.732	21.501	4.303	1.972	AT3G52720.1	ATACA1 / CAH1 / ACA1	A. THALIANA ALPHA CARBONIC ANHYDRASE 1 / CARBONIC ANHYDRASE 1 / alpha carbonic anhydrase 1	284	Cytoplasm	located in: cytoplasm; enables: carbonate dehydratase activity; located in: chloroplast stroma; enables: zinc ion binding	located in: cytoplasm; enables: catalytic activity; located in: plastid; enables: other binding; located in: chloroplast
AT5G44290	2.0964	7.4e-43	up	1.73729	2.77e-44	up	-0.476629	0.05892	ns	45.916	48.728	209.163	184.125	44.438	40.473	144.24	131.72	AT5G44290.1	NA	NA	644	Nucleus	located in: nucleus; enables: RNA polymerase II CTD heptapeptide repeat kinase activity; involved in: positive regulation of transcription elongation by RNA polymerase II; has protein modification of type: protein phosphorylation; located in: plasma membrane; is active in: nucleus; part of: cyclin-dependent protein kinase holoenzyme complex; located in: plastid	located in: nucleus; enables: transferase activity; involved in: other cellular processes; has protein modification of type: protein metabolic process; involved in: nucleobase-containing compound metabolic process; involved in: other metabolic processes; enables: catalytic activity; located in: plasma membrane; has protein modification of type: other metabolic processes; enables: kinase activity;…
AT4G20850	2.02704	7.64e-43	up	0.922445	5.93e-14	up	-0.974967	3.4e-05	down	110.672	111.2	453.176	405.906	108.603	117.334	201.431	224.855	AT4G20850.1	TPP2	tripeptidyl peptidase ii	1380	Cytoplasm	located in: cytosol; enables: mRNA binding; located in: cytosolic ribosome; is active in: cytosol; located in: plant-type vacuole; located in: vacuole; located in: chloroplast; enables: tripeptidyl-peptidase activity; located in: cytoplasm; enables: salicylic acid binding	located in: cytosol; enables: RNA binding; located in: ribosome; is active in: cytosol; located in: vacuole; located in: chloroplast; enables: catalytic activity; located in: cytoplasm; enables: other binding; enables: hydrolase activity
AT5G54250	-2.59253	7.9e-43	down	-2.09002	1.81e-42	down	0.7846	0.0191685	up	28.002	24.203	4.285	4.534	33.948	30.005	7.623	7.175	AT5G54250.1	DND2 / HLM1 / ATCNGC4 / CNGC4	cyclic nucleotide-gated cation channel 4 / "DEFENSE / NO DEATH 2"	694	Unknown	acts upstream of or within: plant-type hypersensitive response; enables: monoatomic ion channel activity; enables: calmodulin binding; enables: monoatomic cation transmembrane transporter activity; located in: membrane	acts upstream of or within: cell death; acts upstream of or within: response to stress; enables: transporter activity; enables: protein binding; acts upstream of or within: response to biotic stimulus; acts upstream of or within: response to external stimulus; located in: other membranes; acts upstream of or within: other cellular processes
AT3G55630	-3.0601	8.77e-43	down	-2.18345	2.07e-24	down	0.479977	0.217139	ns	141.626	97.586	12.574	15.729	92.049	82.815	22.963	15.441	AT3G55630.3	DFD / FPGS3 / ATDFD	folylpolyglutamate synthetase 3 / DHFS-FPGS homolog D	492	Unknown	enables: tetrahydrofolylpolyglutamate synthase activity; is active in: cytosol; acts upstream of or within: one-carbon metabolic process; acts upstream of or within: tetrahydrofolylpolyglutamate biosynthetic process; involved in: tetrahydrofolylpolyglutamate biosynthetic process; located in: cytosol; is active in: mitochondrion; is active in: cytoplasm	enables: catalytic activity; is active in: cytosol; acts upstream of or within: other metabolic processes; involved in: biosynthetic process; located in: cytosol; is active in: mitochondrion; acts upstream of or within: biosynthetic process; is active in: cytoplasm; involved in: other metabolic processes
AT3G02020	-4.30373	1.01e-42	down	-2.34259	4.83e-09	down	2.07712	0.000159748	up	39.461	34.988	1.221	2.684	53.672	38.376	10.901	5.022	AT3G02020.1	AK3	aspartate kinase 3	559	Chloroplast	enables: aspartate kinase activity; located in: chloroplast; involved in: homoserine biosynthetic process; acts upstream of or within: aspartate metabolic process; is active in: cytosol	enables: kinase activity; enables: transferase activity; located in: chloroplast; involved in: other metabolic processes; acts upstream of or within: other metabolic processes; involved in: biosynthetic process; is active in: cytosol
AT1G09560	2.98369	1.09e-42	up	1.81131	5.66e-15	up	-1.04762	3.47e-05	down	93.019	132.746	855.384	809.024	91.97	110.529	349.303	435.365	AT1G09560.1	GLP5 / PDGLP1	PLASMODESMAL GERMIN-LIKE PROTEIN 1 / germin-like protein 5	219	Extracellular	is active in: plasmodesma; acts upstream of or within: plasmodesmata-mediated intercellular transport; acts upstream of or within: regulation of root development; involved in: regulation of root development; enables: manganese ion binding; involved in: plasmodesmata-mediated intercellular transport; located in: plant-type cell wall; located in: nucleus; located in: plasmodesma; located in: extrac…	is active in: other cellular components; acts upstream of or within: other cellular processes; acts upstream of or within: multicellular organism development; involved in: multicellular organism development; enables: other binding; involved in: transport; involved in: other cellular processes; involved in: anatomical structure development; located in: cell wall; acts upstream of or within: anatom…
AT1G10700	3.09224	1.44e-42	up	2.01498	7.33e-20	up	-0.844968	0.00725441	down	23.552	26.482	250.132	173.614	26.027	24.711	111.587	119.064	AT1G10700.1	PRS3	phosphoribosyl pyrophosphate (PRPP) synthase 3	411	Chloroplast	involved in: 5-phosphoribose 1-diphosphate biosynthetic process; involved in: purine nucleotide biosynthetic process; is active in: cytoplasm; located in: chloroplast; enables: ribose phosphate diphosphokinase activity; part of: ribose phosphate diphosphokinase complex	involved in: other metabolic processes; involved in: nucleobase-containing compound metabolic process; is active in: cytoplasm; involved in: biosynthetic process; located in: chloroplast; enables: transferase activity; part of: other cellular components
AT3G15450	3.43803	1.55e-42	up	3.15152	5.47e-13	up	-1.42822	0.00186986	down	618.587	516.002	7741.85	5945.01	173.121	358.245	1499.4	3452.15	AT3G15450.1	NA	NA	253	Unknown	located in: chloroplast; enables: molecular_function	located in: chloroplast; enables: unknown molecular functions
AT3G09020	2.40528	1.56e-42	up	2.47322	2.04e-52	up	-0.721715	0.00265154	down	17.749	21.235	103.441	98.399	11.088	9.946	61.239	58.184	AT3G09020.1	NA	NA	411	Golgi_body	located in: Golgi apparatus; enables: glycosyltransferase activity	located in: Golgi apparatus; enables: transferase activity
AT2G13790	2.16613	1.71e-42	up	2.10074	1.71e-30	up	-0.289167	0.354204	ns	26.799	30.094	121.291	136.107	24.78	24.7	117.908	87.498	AT2G13790.1	BKK1 / ATSERK4 / SERK4 / BAK7	BRI1- ASSOCIATED KINASE 7 / BAK1-LIKE 1 / somatic embryogenesis receptor-like kinase 4 / SOMATIC EMBRYOGENESIS RECEPTOR-LIKE KINASE 4	620	Chloroplast	enables: transmembrane receptor protein tyrosine kinase activity; located in: chloroplast; acts upstream of or within: cellular response to hypoxia; enables: protein binding; enables: signaling receptor binding; acts upstream of or within: plant-type hypersensitive response; enables: receptor serine/threonine kinase binding; acts upstream of or within: brassinosteroid mediated signaling pathway; …	enables: signaling receptor activity; located in: chloroplast; acts upstream of or within: response to abiotic stimulus; enables: protein binding; enables: signaling receptor binding; acts upstream of or within: response to external stimulus; acts upstream of or within: response to stress; acts upstream of or within: other cellular processes; acts upstream of or within: signal transduction; locat…
AT5G45410	2.05161	1.73e-42	up	1.34332	2.93e-26	up	-0.745356	0.00095503	down	68.022	75.839	303.932	282.654	73.084	65.88	170.61	170.762	AT5G45410.1	AtNHR2A	NON HOST RESISTANCE 2A	342	Chloroplast	located in: endomembrane system; acts upstream of or within: defense response to bacterium; located in: chloroplast; is active in: chloroplast; enables: protein binding	located in: other cellular components; acts upstream of or within: response to biotic stimulus; located in: chloroplast; acts upstream of or within: response to external stimulus; is active in: chloroplast; enables: protein binding; acts upstream of or within: response to stress
AT2G46750	4.73657	2.18e-42	up	3.68105	0.000468845	up	-1.67845	0.000247765	down	13.26	11.316	287.039	236.141	1.544	9.265	47.049	112.015	AT2G46750.1	AtGulLO2 / GulLO2	"L -gulono-1,4-lactone ( L -GulL) oxidase 2"	591	Extracellular	enables: oxidoreductase activity; acts upstream of or within: L-ascorbic acid biosynthetic process; enables: L-gulonolactone oxidase activity; located in: extracellular region; located in: membrane	enables: catalytic activity; acts upstream of or within: biosynthetic process; acts upstream of or within: other metabolic processes; located in: extracellular region; located in: other membranes; acts upstream of or within: carbohydrate metabolic process
AT5G54500	3.46041	2.48e-42	up	2.1506	6.7e-15	up	-1.1988	0.000493731	down	120.36	173.195	1867.79	1302.58	127.737	136.421	556.92	791.369	AT5G54500.2	FQR1	flavodoxin-like quinone reductase 1	244	Extracellular	acts upstream of or within: response to auxin; involved in: cellular response to auxin stimulus; located in: plasma membrane; enables: FMN binding; enables: NAD(P)H dehydrogenase (quinone) activity; located in: cytoplasm; located in: extracellular region; involved in: response to oxidative stress; is active in: membrane; located in: cytosol; located in: plant-type vacuole; located in: vacuole; lo…	acts upstream of or within: response to chemical; involved in: response to endogenous stimulus; acts upstream of or within: response to endogenous stimulus; located in: plasma membrane; enables: nucleotide binding; enables: catalytic activity; located in: cytoplasm; involved in: response to chemical; located in: extracellular region; involved in: response to stress; is active in: other membranes;…
AT3G21750	-2.62243	2.69e-42	down	-1.83255	1.5e-23	down	0.682128	0.0397383	up	45.406	40.876	7.204	7.359	46.202	37.133	11.206	11.576	AT3G21750.1	UGT71B1	UDP-glucosyl transferase 71B1	473	Unknown	located in: cellular_component; enables: UDP-glucosyltransferase activity; enables: quercetin 3-O-glucosyltransferase activity; enables: glycosyltransferase activity	located in: unknown cellular components; enables: transferase activity
AT5G58375	2.74964	3.02e-42	up	1.66961	3.29e-06	up	-1.07208	0.0193252	down	72.632	73.226	535.433	397.699	58.972	72.404	138.06	294.399	AT5G58375.1	NA	NA	85	Extracellular	enables: molecular_function; located in: extracellular region	enables: unknown molecular functions; located in: extracellular region
AT2G45170	2.37501	3.63e-42	up	1.89624	5.28e-21	up	-1.04191	0.000863879	down	109.624	113.743	625.991	504.954	71.029	71.276	224.053	311.72	AT2G45170.1	ATG8E / ATATG8E	AUTOPHAGY 8E	122	Nucleus	involved in: autophagosome maturation; involved in: mitophagy; acts upstream of or within: cellular response to starvation; located in: membrane; involved in: autophagosome assembly; located in: cytoplasm; located in: nucleus; acts upstream of or within: response to ethanol; is active in: autophagosome membrane; enables: protein binding; involved in: cellular response to nitrogen starvation; enab…	involved in: cellular component organization; involved in: catabolic process; acts upstream of or within: response to stress; located in: other membranes; located in: cytoplasm; located in: nucleus; acts upstream of or within: other cellular processes; acts upstream of or within: response to chemical; is active in: other membranes; enables: protein binding; involved in: other cellular processes; …
AT1G63860	2.24999	3.68e-42	up	1.6045	1.01e-11	up	-0.324953	0.303161	ns	5.561	4.917	24.079	25.319	7.477	5.664	21.932	16.53	AT1G63860.1	NA	NA	1004	Chloroplast	located in: chloroplast; enables: ADP binding; involved in: signal transduction; involved in: defense response	located in: chloroplast; enables: other binding; involved in: signal transduction; enables: nucleotide binding; involved in: response to stress
AT1G14170	2.75524	3.99e-42	up	1.82847	2.45e-18	up	-0.839246	0.0104233	down	18.578	21.4	149.809	115.481	18.681	22.003	61.415	83.316	AT1G14170.3	NA	NA	479	Nucleus	involved in: RNA processing; located in: nucleus; is active in: nucleus; enables: mRNA binding; is active in: cytoplasm	involved in: other metabolic processes; located in: nucleus; involved in: biosynthetic process; is active in: nucleus; enables: RNA binding; is active in: cytoplasm; involved in: nucleobase-containing compound metabolic process
AT2G18680	4.24389	5.43e-42	up	6.28495	3.42e-39	up	0.29496	0.462757	ns	2.083	3.663	62.159	46.187	0.481	0.505	76.194	53.994	AT2G18680.1	NA	NA	287	Unknown	is active in: membrane; involved in: biological_process; enables: molecular_function; located in: endoplasmic reticulum	is active in: other membranes; involved in: unknown biological processes; enables: unknown molecular functions; located in: endoplasmic reticulum
AT5G54110	2.39584	5.63e-42	up	1.61794	9.92e-23	up	-0.497867	0.0759305	ns	17.849	18.064	102.943	88.244	19.998	21.404	61.716	70.431	AT5G54110.1	MAMI / ATMAMI	membrane-associated mannitol-induced	266	Cell_membrane	acts upstream of or within: response to osmotic stress; is active in: endoplasmic reticulum membrane; is active in: plasma membrane; involved in: endoplasmic reticulum-plasma membrane tethering; located in: plasma membrane; located in: plastid; involved in: endoplasmic reticulum membrane organization; enables: protein-membrane adaptor activity	acts upstream of or within: response to stress; is active in: other membranes; is active in: plasma membrane; involved in: cellular component organization; located in: plasma membrane; acts upstream of or within: response to abiotic stimulus; is active in: endoplasmic reticulum; involved in: other cellular processes; located in: plastid; enables: other molecular functions; is active in: other int…
AT1G64160	6.22582	5.74e-42	up	8.43267	7.04e-07	up	-0.921119	0.61109	ns	0.376	2.197	109.349	102.28	0	0.131	14.022	94.309	AT1G64160.1	DIR5 / AtDIR5	dirigent protein 5	182	Extracellular	acts upstream of or within: (-)-pinoresinol biosynthetic process; located in: extracellular region; enables: guiding stereospecific synthesis activity	acts upstream of or within: secondary metabolic process; acts upstream of or within: biosynthetic process; acts upstream of or within: other metabolic processes; located in: extracellular region; enables: enzyme regulator activity
AT1G11310	1.66954	6.45e-42	up	1.53331	1.01e-35	up	-0.71234	0.000795363	down	149.702	141.254	451.912	457.858	101.622	89.077	270.953	270.347	AT1G11310.1	PMR2 / MLO2 / ATMLO2	MILDEW RESISTANCE LOCUS O 2 / POWDERY MILDEW RESISTANT 2	573	Unknown	enables: molecular_function; located in: extracellular region; acts upstream of or within: response to fungus; located in: plasma membrane; located in: plasmodesma; acts upstream of or within: negative regulation of defense response; located in: chloroplast; located in: Golgi apparatus	enables: unknown molecular functions; located in: extracellular region; acts upstream of or within: response to external stimulus; located in: plasma membrane; acts upstream of or within: response to biotic stimulus; located in: other cellular components; acts upstream of or within: response to stress; located in: chloroplast; located in: Golgi apparatus
AT4G23850	2.28776	6.45e-42	up	1.69279	1.7e-54	up	-0.686407	0.00416142	down	139.473	154.248	723.598	626.641	123.622	124.119	410.804	408.178	AT4G23850.1	LACS4	long-chain acyl-CoA synthetase 4	666	Nucleus	enables: long-chain fatty acid-CoA ligase activity; is active in: endoplasmic reticulum; acts upstream of: indoleacetic acid biosynthetic process; acts upstream of or within: fatty acid biosynthetic process; located in: Golgi apparatus; is active in: membrane; located in: nucleus; involved in: indolebutyric acid metabolic process; involved in: fatty acid metabolic process; colocalizes with: perox…	enables: catalytic activity; is active in: endoplasmic reticulum; acts upstream of: other metabolic processes; acts upstream of or within: lipid metabolic process; located in: Golgi apparatus; is active in: other membranes; acts upstream of or within: biosynthetic process; located in: nucleus; involved in: other metabolic processes; acts upstream of or within: other metabolic processes; involved …
AT1G70530	2.79047	6.74e-42	up	2.84944	4.58e-57	up	-0.550645	0.0380864	down	20.958	26.227	166.724	137.933	11.915	14.631	100.11	102.987	AT1G70530.1	CRK3	cysteine-rich RLK (RECEPTOR-like protein kinase) 3	646	Unknown	has protein modification of type: protein phosphorylation; located in: extracellular region; enables: protein serine/threonine kinase activity; enables: kinase activity; located in: mitochondrion	has protein modification of type: other metabolic processes; located in: extracellular region; enables: catalytic activity; enables: kinase activity; enables: transferase activity; has protein modification of type: protein metabolic process; located in: mitochondrion
AT3G16250	-3.68013	7.6e-42	down	-2.45343	6.52e-23	down	1.17755	0.00943189	up	233.338	191.894	12.94	22.266	217.554	189.282	47.499	29.599	AT3G16250.1	NDF4 / PnsB3	Photosynthetic NDH subcomplex B 3 / NDH-dependent cyclic electron flow 1	204	Chloroplast	is active in: chloroplast thylakoid membrane; acts upstream of or within: photosynthetic electron transport in photosystem I; part of: NAD(P)H dehydrogenase complex (plastoquinone); enables: electron transfer activity; located in: chloroplast thylakoid membrane; involved in: electron transport chain; located in: cytosol; located in: chloroplast	is active in: other intracellular components; acts upstream of or within: generation of precursor metabolites and energy; acts upstream of or within: photosynthesis; part of: other cellular components; enables: other molecular functions; located in: other membranes; located in: plastid; involved in: generation of precursor metabolites and energy; located in: chloroplast; located in: thylakoid; lo…
AT4G21980	2.13574	8.83e-42	up	1.60155	6.6e-11	up	-0.819868	0.0144967	down	75.236	76.55	328.333	299.787	52.949	57.854	137.003	209.627	AT4G21980.2	APG8A / ATG8A	AUTOPHAGY-RELATED 8A / AUTOPHAGY 8A	137	Chloroplast	acts upstream of or within: defense response to fungus; enables: Atg8-family ligase activity; located in: autophagosome; enables: phosphatidylethanolamine binding; enables: protein-phosphatidylethanolamide deconjugating activity; acts upstream of or within: autophagy; enables: protein binding; is active in: autophagosome membrane; involved in: autophagosome maturation; involved in: mitophagy; loc…	acts upstream of or within: response to external stimulus; enables: transferase activity; located in: vacuole; enables: lipid binding; acts upstream of or within: response to stress; enables: hydrolase activity; acts upstream of or within: catabolic process; enables: protein binding; is active in: other membranes; involved in: cellular component organization; involved in: other cellular processes…
AT1G07040	2.75303	1.12e-41	up	1.53639	6.67e-12	up	-1.24772	0.000222389	down	27.187	29.407	217.647	163.149	26.274	27.531	63.608	92.887	AT1G07040.1	NA	NA	371	Chloroplast	located in: chloroplast; enables: molecular_function	located in: chloroplast; enables: unknown molecular functions
AT1G54100	3.39352	1.18e-41	up	2.0131	3.68e-08	up	-1.35987	0.00353944	down	55.527	76.029	704.936	540.06	54.95	61.916	141.645	330.627	AT1G54100.1	ALDH7B4	aldehyde dehydrogenase 7B4	508	Chloroplast	acts upstream of or within: response to salt stress; acts upstream of or within: response to abscisic acid; acts upstream of or within: response to desiccation; located in: chloroplast; enables: glyceraldehyde-3-phosphate dehydrogenase (NAD+) (non-phosphorylating) activity; involved in: aldehyde metabolic process; enables: aldehyde dehydrogenase (NAD+) activity	acts upstream of or within: response to stress; acts upstream of or within: response to chemical; acts upstream of or within: response to abiotic stimulus; located in: chloroplast; acts upstream of or within: response to endogenous stimulus; enables: catalytic activity; involved in: other metabolic processes
AT2G34000	6.3943	1.27e-41	up	4.42536	1.59e-14	up	-1.17203	0.0199939	down	0.415	0.404	40.855	32.625	0.537	0.942	10.047	21.795	AT2G34000.1	ATL99	Arabidopsis T√É¬≥xicos en Levadura 99	151	Chloroplast	enables: molecular_function; located in: chloroplast	enables: unknown molecular functions; located in: chloroplast
AT5G62150	3.76823	1.51e-41	up	2.00818	1.29e-06	up	-1.35063	0.000519675	down	6.462	4.863	81.946	62.015	5.336	5.985	21.403	33.776	AT5G62150.1	NA	NA	102	Mitochondrion	located in: mitochondrion; enables: molecular_function	located in: mitochondrion; enables: unknown molecular functions
AT3G14770	3.44402	1.57e-41	up	1.2356	0.000692564	up	-1.13058	0.00604446	down	8.543	8.085	114.205	84.104	14.961	17.929	31.501	56.855	AT3G14770.1	SWEET2 / AtSWEET2	NA	236	Unknown	enables: sugar transmembrane transporter activity; involved in: carbohydrate transport; located in: plasma membrane; enables: protein binding; is active in: membrane	enables: transporter activity; involved in: transport; located in: plasma membrane; enables: protein binding; is active in: other membranes
AT3G21230	2.77159	2.1e-41	up	1.96395	1.86e-06	up	-0.559312	0.0328854	down	9.541	11.807	69.043	64.641	8.144	8.206	48.016	40.547	AT3G21230.1	4CL5	4-coumarate:CoA ligase 5	570	Chloroplast	enables: 4-coumarate-CoA ligase activity; located in: chloroplast; acts upstream of or within: phenylpropanoid biosynthetic process	enables: catalytic activity; located in: chloroplast; acts upstream of or within: secondary metabolic process; acts upstream of or within: biosynthetic process
AT1G28380	2.11508	3.33e-41	up	2.07414	1.42e-45	up	-0.568924	0.0241415	down	44.348	44.092	204.048	176.869	30.266	27.185	130.685	120.066	AT1G28380.1	NSL1	necrotic spotted lesions 1	612	Nucleus	involved in: plant-type hypersensitive response; acts upstream of or within: response to salt stress; involved in: response to fungus; acts upstream of or within: plant-type hypersensitive response; acts upstream of or within: defense response by callose deposition; enables: protein binding; acts upstream of or within: regulation of salicylic acid metabolic process; located in: nucleus; involved …	involved in: other cellular processes; acts upstream of or within: response to abiotic stimulus; involved in: response to biotic stimulus; acts upstream of or within: response to stress; acts upstream of or within: response to biotic stimulus; acts upstream of or within: response to external stimulus; acts upstream of or within: response to chemical; enables: protein binding; involved in: respons…
AT3G61890	3.10729	4.49e-41	up	1.83327	3.28e-09	up	-0.989298	0.00123252	down	9.728	6.795	68.72	64.863	11.469	9.223	28.051	37.574	AT3G61890.1	ATHB-12 / HB12 / ATHB12 / HB-12	ARABIDOPSIS THALIANA HOMEOBOX 12 / homeobox 12	235	Nucleus	involved in: positive regulation of DNA-templated transcription; located in: nucleus; enables: transcription cis-regulatory region binding; acts upstream of or within: positive regulation of DNA-templated transcription; acts upstream of or within: response to abscisic acid; acts upstream of or within: response to osmotic stress; is active in: nucleus; acts upstream of or within: response to salt …	involved in: biosynthetic process; located in: nucleus; enables: nucleic acid binding; involved in: nucleobase-containing compound metabolic process; acts upstream of or within: biosynthetic process; acts upstream of or within: response to endogenous stimulus; acts upstream of or within: response to stress; acts upstream of or within: response to abiotic stimulus; is active in: nucleus; enables: …
AT5G07440	3.92658	5.76e-41	up	2.23042	2.16e-09	up	-1.64619	0.000166057	down	234.273	351.168	4775.67	3179.24	212.953	237.784	814.858	1663.25	AT5G07440.1	GDH2	glutamate dehydrogenase 2	411	Cytoplasm	located in: mitochondrion; located in: plasma membrane; enables: copper ion binding; enables: zinc ion binding; is active in: mitochondrion; enables: ATP binding; enables: glutamate dehydrogenase (NAD+) activity; located in: cytoplasm; located in: plant-type vacuole; involved in: L-glutamate catabolic process; enables: cobalt ion binding; enables: glutamate dehydrogenase [NAD(P)+] activity	located in: mitochondrion; located in: plasma membrane; enables: other binding; is active in: mitochondrion; enables: catalytic activity; located in: cytoplasm; located in: vacuole; involved in: other metabolic processes; enables: nucleotide binding; involved in: catabolic process
AT3G60540	4.33291	6.13e-41	up	3.46476	2.41e-40	up	-0.484749	0.105236	ns	1.922	2.995	61.695	58.034	3.61	3.245	38.032	45.442	AT3G60540.1	NA	NA	81	Unknown	involved in: intracellular protein transport; involved in: SRP-dependent cotranslational protein targeting to membrane, translocation; enables: guanyl-nucleotide exchange factor activity; is active in: endoplasmic reticulum membrane; involved in: post-translational protein targeting to membrane, translocation	involved in: transport; involved in: other cellular processes; enables: enzyme regulator activity; is active in: other intracellular components; is active in: endoplasmic reticulum; is active in: other membranes
AT1G61560	3.88734	6.29e-41	up	3.67771	7.79e-15	up	-0.754804	0.00224796	down	8.408	8.489	111.601	96.343	1.985	5.363	59.607	60.699	AT1G61560.1	MLO6 / ATMLO6	MILDEW RESISTANCE LOCUS O 6	583	Mitochondrion	located in: mitochondrion; enables: molecular_function; located in: plasma membrane	located in: mitochondrion; enables: unknown molecular functions; located in: plasma membrane
AT1G55510	3.28811	7.09e-41	up	1.79967	3e-06	up	-1.5354	0.00165465	down	16.998	18.086	208.121	135.564	17.235	16.139	34.846	80.787	AT1G55510.1	BCDH BETA1 / E1B1	branched-chain alpha-keto acid decarboxylase E1 beta subunit	352	Mitochondrion	located in: mitochondrion; involved in: branched-chain amino acid catabolic process; acts upstream of or within: branched-chain amino acid catabolic process; part of: branched-chain alpha-ketoacid dehydrogenase complex; involved in: response to nutrient	located in: mitochondrion; involved in: catabolic process; involved in: other metabolic processes; acts upstream of or within: other metabolic processes; part of: other cellular components; involved in: response to chemical; acts upstream of or within: catabolic process
AT5G60630	4.89473	8.11e-41	up	3.38684	1.49e-13	up	-1.37832	0.000500024	down	2.591	3.568	77.786	67.272	2.724	1.717	19.724	34.717	AT5G60630.1	NA	NA	139	Extracellular	enables: molecular_function; located in: extracellular region	enables: unknown molecular functions; located in: extracellular region
AT4G23190	3.93326	8.42e-41	up	3.71665	2.01e-48	up	-0.742232	0.00926625	down	12.398	18.465	232.092	177.013	7.389	8.08	125.404	113.673	AT4G23190.1	CRK11 / AT-RLK3	cysteine-rich RLK (RECEPTOR-like protein kinase) 11 / RECEPTOR LIKE PROTEIN KINASE 3	667	Nucleus	involved in: plant-type hypersensitive response; enables: protein kinase activity; acts upstream of or within: defense response to bacterium; enables: kinase activity; enables: protein serine/threonine kinase activity; involved in: signal transduction; involved in: defense response to bacterium; located in: nucleus; located in: membrane; is active in: plasma membrane; acts upstream of or within: …	involved in: response to stress; enables: kinase activity; acts upstream of or within: response to stress; enables: catalytic activity; acts upstream of or within: response to external stimulus; involved in: cell death; involved in: signal transduction; involved in: response to biotic stimulus; located in: nucleus; involved in: response to external stimulus; acts upstream of or within: response t…
AT3G25610	2.57725	9.49e-41	up	2.12115	5.36e-29	up	-0.665832	0.0060409	down	12.998	16.454	88.526	78.094	9.84	12.181	51.813	50.71	AT3G25610.1	ALA10	Aminophospholipid ATPase10	1202	Mitochondrion	enables: glycerophospholipid flippase activity; involved in: phospholipid translocation; located in: plasma membrane; enables: P-type ion transporter activity; located in: mitochondrion; enables: phosphatidylcholine floppase activity; acts upstream of or within: protein localization involved in auxin polar transport; enables: ATPase-coupled intramembrane lipid transporter activity; is active in: …	enables: transporter activity; involved in: cellular component organization; involved in: transport; located in: plasma membrane; located in: mitochondrion; acts upstream of or within: transport; is active in: plasma membrane
AT5G64530	4.37425	1.1e-40	up	2.68556	3.53e-08	up	-1.19947	0.0217974	down	2.146	1.499	34.374	28.88	2.155	2.282	7.699	19.143	AT5G64530.1	ANAC104 / XND1	Arabidopsis NAC domain containing protein 104 / xylem NAC domain 1	187	Nucleus	located in: nucleus; acts upstream of or within: shoot system development; acts upstream of or within: xylem development; acts upstream of or within: regulation of programmed cell death; involved in: system development; enables: DNA-binding transcription factor activity; enables: DNA binding	located in: nucleus; acts upstream of or within: multicellular organism development; acts upstream of or within: anatomical structure development; acts upstream of or within: cell death; involved in: multicellular organism development; enables: DNA-binding transcription factor activity; enables: DNA binding; acts upstream of or within: other cellular processes; involved in: anatomical structure d…
AT5G53550	2.36741	1.15e-40	up	1.88896	3.96e-83	up	-0.609062	0.00789302	down	66.9	72.019	339.846	316.005	57.656	56.451	206.465	212.956	AT5G53550.1	YSL3 / ATYSL3	YELLOW STRIPE like 3 / YELLOW STRIPE LIKE 3	675	Cytoplasm	acts upstream of or within: seed development; located in: cytoplasm; is active in: plasma membrane; acts upstream of or within: developmental process involved in reproduction; acts upstream of or within: response to nematode; involved in: seed development; located in: extracellular region; involved in: response to iron ion; enables: iron-nicotianamine transmembrane transporter activity; located i…	acts upstream of or within: post-embryonic development; located in: cytoplasm; is active in: plasma membrane; acts upstream of or within: other biological processes; acts upstream of or within: response to biotic stimulus; involved in: post-embryonic development; involved in: anatomical structure development; located in: extracellular region; involved in: response to chemical; acts upstream of or…
AT4G18170	4.25113	1.53e-40	up	3.00648	1.84e-12	up	-1.12093	0.0121617	down	3.11	4.205	91.731	54.32	3.731	2.717	24.527	41.137	AT4G18170.1	ATWRKY28 / WRKY28	WRKY DNA-binding protein 28	318	Nucleus	acts upstream of or within: regulation of cell fate specification; involved in: regulation of DNA-templated transcription; enables: DNA-binding transcription factor activity; acts upstream of or within: positive regulation of leaf senescence; is active in: nucleus; enables: sequence-specific DNA binding; located in: nucleus; enables: transcription cis-regulatory region binding	acts upstream of or within: cell differentiation; involved in: nucleobase-containing compound metabolic process; involved in: biosynthetic process; enables: DNA-binding transcription factor activity; acts upstream of or within: multicellular organism development; acts upstream of or within: anatomical structure development; is active in: nucleus; enables: DNA binding; located in: nucleus; involve…
AT5G13080	3.9459	2.23e-40	up	2.7334	5.23e-07	up	-1.45042	0.00327073	down	15.24	15.574	253.795	160.045	9.001	6.619	45.247	102.523	AT5G13080.1	WRKY75 / ATWRKY75	WRKY DNA-binding protein 75 / ARABIDOPSIS THALIANA WRKY DNA-BINDING PROTEIN 75	145	Nucleus	acts upstream of or within: negative regulation of transcription by RNA polymerase II; acts upstream of or within: lateral root development; enables: transcription cis-regulatory region binding; enables: RNA polymerase II cis-regulatory region sequence-specific DNA binding; located in: nucleus; enables: DNA-binding transcription factor activity; acts upstream of or within: regulation of response …	acts upstream of or within: other metabolic processes; acts upstream of or within: nucleobase-containing compound metabolic process; acts upstream of or within: post-embryonic development; enables: DNA binding; located in: nucleus; enables: DNA-binding transcription factor activity; acts upstream of or within: other biological processes; acts upstream of or within: anatomical structure developmen…
AT4G34390	2.1734	2.54e-40	up	1.9471	2.39e-53	up	-0.632835	0.0100928	down	17.713	18.787	87.588	79.431	13.798	14.077	55.348	49.806	AT4G34390.1	XLG2	extra-large GTP-binding protein 2	861	Cell_membrane	located in: nucleus; involved in: signal transduction; acts upstream of or within: response to abscisic acid; enables: G-protein beta/gamma-subunit complex binding; involved in: G protein-coupled receptor signaling pathway; located in: plasma membrane; enables: protein binding; involved in: defense response to fungus; acts upstream of or within: response to fructose; enables: GTP binding; involve…	located in: nucleus; involved in: signal transduction; acts upstream of or within: response to endogenous stimulus; enables: other binding; located in: plasma membrane; enables: protein binding; involved in: response to biotic stimulus; acts upstream of or within: response to chemical; involved in: response to external stimulus; involved in: response to stress; is active in: cytoplasm; enables: h…
AT5G19890	4.01384	2.82e-40	up	4.00584	1.83e-14	up	-0.311976	0.537288	ns	8.555	14.462	163.472	159.242	3.951	7.214	81.245	171.525	AT5G19890.1	NA	NA	328	Extracellular	located in: nucleus; located in: cytoplasm; involved in: response to oxidative stress; is active in: plant-type cell wall; located in: extracellular region; enables: peroxidase activity	located in: nucleus; located in: cytoplasm; involved in: response to stress; is active in: cell wall; located in: extracellular region; enables: catalytic activity
AT1G58360	2.31645	3.13e-40	up	1.36776	1.06e-09	up	-0.725602	0.00174991	down	27.813	28.06	125.346	129.23	34.454	30.124	79.559	70.562	AT1G58360.1	NAT2 / AtAAP1 / AAP1	amino acid permease 1 / NEUTRAL AMINO ACID TRANSPORTER 2	485	Cell_membrane	enables: L-proline transmembrane transporter activity; enables: L-glutamine transmembrane transporter activity; enables: acidic amino acid transmembrane transporter activity; enables: amino acid transmembrane transporter activity; acts upstream of or within: response to nematode; acts upstream of or within: L-alanine transport; involved in: acidic amino acid transport; involved in: neutral amino …	enables: transporter activity; acts upstream of or within: response to biotic stimulus; acts upstream of or within: transport; involved in: transport; acts upstream of or within: response to external stimulus; is active in: other membranes; involved in: other cellular processes; located in: plasma membrane; acts upstream of or within: other cellular processes
AT3G51730	2.24874	3.15e-40	up	1.59678	2.25e-16	up	-1.02022	0.000803073	down	225.816	213.853	1073.62	896.773	158.235	158.839	396.064	551.141	AT3G51730.1	NA	NA	213	Unknown	located in: plant-type vacuole; located in: cytosol; involved in: lipid metabolic process; is active in: extracellular space; enables: molecular_function	located in: vacuole; located in: cytosol; involved in: lipid metabolic process; is active in: extracellular region; enables: unknown molecular functions
AT5G12340	5.23796	3.16e-40	up	2.59305	0.000684048	up	-0.889069	0.0108102	down	1.767	1.377	50.466	40.345	0.871	4.013	20.392	27.528	AT5G12340.2	NA	NA	223	Mitochondrion	acts upstream of or within: response to fungus; located in: mitochondrion; enables: molecular_function	acts upstream of or within: response to biotic stimulus; acts upstream of or within: response to external stimulus; located in: mitochondrion; enables: unknown molecular functions
AT2G31945	4.26002	3.21e-40	up	3.30283	5.07e-12	up	-1.2479	0.00143971	down	4.292	6.152	106.633	70.942	2.095	3.324	29.505	43.622	AT2G31945.1	NA	NA	95	Unknown	is active in: cellular_component; enables: molecular_function	is active in: unknown cellular components; enables: unknown molecular functions
AT5G20250	3.49025	3.52e-40	up	2.18113	7.59e-10	up	-1.24314	0.000391701	down	194.994	274.271	3257.37	2439.71	168.102	274.892	917.384	1429.82	AT5G20250.4	RS6 / DIN10	raffinose synthase 6 / DARK INDUCIBLE 10	844	Chloroplast	acts upstream of or within: cellular response to hypoxia; acts upstream of or within: response to oxidative stress; located in: cytoplasm; enables: galactinol-sucrose galactosyltransferase activity; acts upstream of or within: response to cold; located in: plasmodesma; located in: chloroplast; enables: mRNA binding; located in: cytosol	acts upstream of or within: response to stress; located in: cytoplasm; enables: transferase activity; located in: other cellular components; located in: chloroplast; enables: RNA binding; acts upstream of or within: response to chemical; located in: cytosol; acts upstream of or within: response to abiotic stimulus; acts upstream of or within: other cellular processes
AT4G25350	5.20206	3.8e-40	up	4.40774	6.03e-35	up	-0.240991	0.530012	ns	1.213	0.371	30.937	31.384	0.769	1.516	31.123	20.356	AT4G25350.1	SHB1	SHORT HYPOCOTYL UNDER BLUE1	745	Cell_membrane	located in: plasma membrane; located in: cytosol; acts upstream of or within: regulation of gene expression; acts upstream of or within: regulation of seed development; located in: nucleus; is active in: trans-Golgi network; involved in: phosphate ion transport; acts upstream of or within: red or far-red light signaling pathway; acts upstream of or within: positive regulation of cell size; acts u…	located in: plasma membrane; located in: cytosol; acts upstream of or within: other cellular processes; acts upstream of or within: multicellular organism development; located in: nucleus; is active in: other intracellular components; involved in: transport; acts upstream of or within: response to light stimulus; acts upstream of or within: other metabolic processes; acts upstream of or within: c…
AT5G62720	-3.33169	4.08e-40	down	-3.18001	3.93e-57	down	0.178411	0.685797	ns	144.186	174.217	12.924	20.423	159.48	144.453	19.559	17.023	AT5G62720.1	AtNITR2;1	NA	243	Chloroplast	acts upstream of or within: nitrate transmembrane transport; located in: chloroplast envelope; located in: chloroplast; enables: nitrate transmembrane transporter activity; located in: chloroplast inner membrane; involved in: nitrate transmembrane transport	acts upstream of or within: transport; located in: chloroplast; enables: transporter activity; located in: other membranes; located in: other intracellular components; involved in: transport; involved in: other cellular processes; located in: plastid; acts upstream of or within: other cellular processes
AT5G04310	3.42555	4.62e-40	up	1.44046	5.16e-06	up	-1.04178	0.0032815	down	2.234	2.77	30.248	21.998	3.963	3.947	10.583	14.229	AT5G04310.1	PLL12	PECTATE LYASE LIKE12	518	Extracellular	located in: membrane; located in: extracellular region; involved in: plant-type cell wall organization; acts upstream of or within: plant-type cell wall organization; acts upstream of or within: stomatal movement; enables: pectate lyase activity	located in: other membranes; located in: extracellular region; involved in: other cellular processes; involved in: cellular component organization; acts upstream of or within: other cellular processes; acts upstream of or within: cellular component organization; enables: catalytic activity
AT5G22290	3.42829	5.21e-40	up	2.55168	2.55e-45	up	-1.06454	0.00272827	down	8.642	9.236	112.934	71.822	7.429	7.408	39.445	46.979	AT5G22290.1	NTL14 / NAC089 / FSQ6 / anac089	NTM1-LIKE 14 / fructose-sensing quantitative trait locus 6 / NAC domain containing protein 89	340	Nucleus	enables: protein binding; located in: nucleus; involved in: regulation of DNA-templated transcription; acts upstream of or within: positive regulation of DNA-templated transcription; acts upstream of or within: negative regulation of flower development; enables: transcription cis-regulatory region binding; acts upstream of or within: plant-type hypersensitive response; enables: DNA-binding transc…	enables: protein binding; located in: nucleus; involved in: nucleobase-containing compound metabolic process; involved in: other metabolic processes; acts upstream of or within: other cellular processes; acts upstream of or within: flower development; acts upstream of or within: post-embryonic development; enables: DNA binding; acts upstream of or within: response to biotic stimulus; enables: DNA…
AT5G58650	3.91191	9.07e-40	up	2.63541	2.61e-15	up	-1.20016	0.0013578	down	29.195	30.981	607.437	480.781	30.517	34.489	171.251	290.539	AT5G58650.1	PSY1	plant peptide containing sulfated tyrosine 1	75	Extracellular	involved in: root hair elongation; located in: extracellular region; involved in: root hair cell differentiation; acts upstream of or within: chloroplast organization; enables: molecular_function; acts upstream of or within: regulation of cell population proliferation; involved in: pigment accumulation	involved in: growth; located in: extracellular region; involved in: multicellular organism development; involved in: other cellular processes; acts upstream of or within: cellular component organization; enables: unknown molecular functions; involved in: cell differentiation; involved in: cell growth; acts upstream of or within: other cellular processes; involved in: anatomical structure developm…
AT3G61190	2.83768	9.72e-40	up	2.50766	1.94e-19	up	-1.16963	0.000195856	down	8.962	8.166	68.846	54.822	3.828	4.839	23.494	30.213	AT3G61190.1	BAP1	BON association protein 1	192	Mitochondrion	acts upstream of or within: response to cold; located in: mitochondrion; enables: protein binding; located in: membrane; acts upstream of or within: negative regulation of defense response; enables: phospholipid binding; acts upstream of or within: response to wounding; acts upstream of or within: response to heat; acts upstream of or within: response to salicylic acid; acts upstream of or within…	acts upstream of or within: response to abiotic stimulus; located in: mitochondrion; enables: protein binding; located in: other membranes; acts upstream of or within: response to stress; enables: lipid binding; acts upstream of or within: response to chemical; acts upstream of or within: cellular homeostasis
AT5G65110	2.80639	9.75e-40	up	1.40791	1.32e-10	up	-1.39859	1.29e-05	down	43.361	53.773	364.221	278.232	49.371	43.076	97.812	139.929	AT5G65110.1	ATACX2 / ACX2	acyl-CoA oxidase 2	692	Unknown	acts upstream of or within: fatty acid beta-oxidation; located in: peroxisome; acts upstream of or within: long-chain fatty acid metabolic process; enables: flavin adenine dinucleotide binding; enables: acyl-CoA oxidase activity; is active in: peroxisome; involved in: fatty acid beta-oxidation using acyl-CoA oxidase; located in: mitochondrion; enables: fatty acid binding	acts upstream of or within: other metabolic processes; located in: peroxisome; enables: nucleotide binding; enables: catalytic activity; is active in: peroxisome; involved in: other metabolic processes; involved in: catabolic process; involved in: lipid metabolic process; located in: mitochondrion; acts upstream of or within: lipid metabolic process; enables: other binding; enables: lipid binding…
AT1G19180	2.8163	1.11e-39	up	2.39158	3.36e-12	up	-0.489102	0.110336	ns	30.101	36.895	265.021	199.226	24.248	23.219	171.784	151.634	AT1G19180.1	JAZ1 / TIFY10A / AtJAZ1	jasmonate-zim-domain protein 1	253	Nucleus	involved in: regulation of cellular response to alkaline pH; is active in: nucleus; enables: protein binding; acts upstream of or within: response to jasmonic acid; acts upstream of or within: pollen development; involved in: regulation of jasmonic acid mediated signaling pathway; acts upstream of or within: defense response to bacterium; acts upstream of or within: jasmonic acid mediated signali…	involved in: other cellular processes; is active in: nucleus; enables: protein binding; acts upstream of or within: response to endogenous stimulus; acts upstream of or within: multicellular organism development; involved in: response to abiotic stimulus; acts upstream of or within: response to biotic stimulus; acts upstream of or within: other cellular processes; located in: nucleus; involved in…
AT1G16090	3.49601	1.34e-39	up	3.40641	9.71e-55	up	-0.176876	0.604203	ns	5.046	3.661	53.199	57.049	4.471	4.497	53.692	41.389	AT1G16090.1	WAKL7	wall associated kinase-like 7	317	Extracellular	acts upstream of or within: response to wounding; enables: protein serine/threonine kinase activity; located in: membrane; located in: extracellular region; enables: polysaccharide binding	acts upstream of or within: response to stress; enables: kinase activity; enables: catalytic activity; located in: other membranes; located in: extracellular region; enables: carbohydrate binding; enables: transferase activity
AT1G18570	3.04535	1.71e-39	up	3.31438	3.57e-37	up	-0.503694	0.0787425	ns	27.133	40.011	299.922	250.667	16.512	16.04	209.088	170.402	AT1G18570.1	HIG1 / MYB51 / AtMYB51 / BW51A / BW51B	myb domain protein 51 / HIGH INDOLIC GLUCOSINOLATE 1	352	Nucleus	acts upstream of or within: response to bacterium; acts upstream of or within: indole glucosinolate biosynthetic process; acts upstream of or within: defense response by callose deposition in cell wall; enables: transcription cis-regulatory region binding; acts upstream of or within: defense response to bacterium; acts upstream of or within: induced systemic resistance; acts upstream of or within…	acts upstream of or within: response to biotic stimulus; acts upstream of or within: other metabolic processes; acts upstream of or within: other cellular processes; enables: DNA binding; acts upstream of or within: biosynthetic process; enables: nucleic acid binding; acts upstream of or within: response to external stimulus; acts upstream of or within: response to chemical; acts upstream of or w…
AT3G61390	6.00573	1.77e-39	up	2.29928	0.00807251	up	-2.02055	1.59e-05	down	0.249	0.659	43.406	23.028	0.559	0.778	5.954	10.088	AT3G61390.2	PUB36	NA	435	Nucleus	located in: nucleus; located in: cytoplasm; enables: ubiquitin-protein transferase activity	located in: nucleus; located in: cytoplasm; enables: catalytic activity; enables: transferase activity
AT4G12030	-2.83126	2.14e-39	down	-1.46404	2.79e-07	down	1.4545	0.000344649	up	34.445	32.807	3.914	5.657	41.861	35.604	15.315	10.091	AT4G12030.2	BAT5 / BASS5	BILE ACID:SODIUM SYMPORTER FAMILY PROTEIN 5 / bile acid transporter 5	407	Mitochondrion	involved in: glucosinolate biosynthetic process from homomethionine; located in: plastid; located in: chloroplast; located in: chloroplast envelope; acts upstream of or within: glucosinolate biosynthetic process; acts upstream of or within: response to jasmonic acid; acts upstream of or within: response to wounding; enables: monocarboxylic acid transmembrane transporter activity; located in: mito…	involved in: biosynthetic process; involved in: other metabolic processes; located in: plastid; located in: chloroplast; acts upstream of or within: biosynthetic process; acts upstream of or within: response to endogenous stimulus; acts upstream of or within: response to stress; located in: other intracellular components; acts upstream of or within: other metabolic processes; enables: transporter…
AT1G07000	2.8194	2.52e-39	up	2.676	2.23e-86	up	-0.589214	0.0576913	ns	16.153	18.129	138.982	102.44	12.32	12.399	83.658	73.297	AT1G07000.1	ATEXO70B2 / EXO70B2	exocyst subunit exo70 family protein B2	599	Nucleus	involved in: response to fungus; involved in: regulation of defense response to fungus; located in: cytoplasm; involved in: positive regulation of defense response to bacterium; enables: phosphatidylinositol-4,5-bisphosphate binding; located in: plasma membrane; involved in: response to bacterium; enables: protein binding; involved in: exocytosis; involved in: response to molecule of bacterial or…	involved in: response to external stimulus; located in: cytoplasm; enables: other binding; located in: plasma membrane; enables: protein binding; involved in: other cellular processes; involved in: response to stress; involved in: response to biotic stimulus; located in: cytosol; involved in: cellular component organization; involved in: response to chemical; part of: cytoplasm; involved in: resp…
AT2G23450	2.81102	2.94e-39	up	2.20845	3.16e-53	up	-0.979273	0.0009011	down	19.264	22.529	161.508	118.479	14.422	14.78	65.476	73.285	AT2G23450.1	NA	NA	708	Unknown	enables: pectin binding; acts upstream of or within: phosphorylation; enables: kinase activity; is active in: plasma membrane; involved in: xylem development; involved in: cell surface receptor signaling pathway	enables: carbohydrate binding; acts upstream of or within: other metabolic processes; enables: kinase activity; is active in: plasma membrane; involved in: anatomical structure development; involved in: signal transduction
AT2G30600	2.90241	3.09e-39	up	2.04388	4.38e-30	up	-0.817875	0.00126866	down	56.226	59.84	517.408	432.266	57.968	59.657	250.531	275.245	AT2G30600.5	NA	NA	855	Nucleus	located in: nucleus; located in: cytoplasm; enables: molecular_function	located in: nucleus; located in: cytoplasm; enables: unknown molecular functions
AT1G74080	5.26133	3.22e-39	up	3.24863	2.74e-05	up	-1.58181	0.00279601	down	1.511	1.598	69.056	33.136	0.997	0.641	11.153	22.27	AT1G74080.1	ATMYB122 / MYB122	MYB DOMAIN PROTEIN 122 / myb domain protein 122	333	Nucleus	located in: plasmodesma; involved in: defense response to fungus; acts upstream of or within: regulation of DNA-templated transcription; located in: nucleus; enables: transcription cis-regulatory region binding; enables: DNA-binding transcription factor activity; acts upstream of or within: response to insect	located in: other cellular components; involved in: response to external stimulus; acts upstream of or within: other metabolic processes; located in: nucleus; involved in: response to biotic stimulus; enables: DNA binding; enables: nucleic acid binding; acts upstream of or within: nucleobase-containing compound metabolic process; involved in: response to stress; enables: DNA-binding transcription…
AT1G51913	7.09593	3.43e-39	up	5.3089	5.09e-14	up	-1.04516	0.013375	down	0.196	1.333	91.071	96.277	0.542	0.512	31.849	56.567	AT1G51913.1	NA	NA	77	Extracellular	located in: extracellular region; involved in: biological_process; enables: molecular_function	located in: extracellular region; involved in: unknown biological processes; enables: unknown molecular functions
AT1G43160	3.86433	3.81e-39	up	2.55805	0.0139501	up	-0.822251	0.0566913	ns	7.23	10.437	154.538	97.207	3.339	9.922	53.265	85.875	AT1G43160.1	ERF113 / RAP2.6	ETHYLENE RESPONSIVE FACTOR113 / related to AP2 6	192	Nucleus	acts upstream of or within: response to abscisic acid; acts upstream of or within: response to salt stress; acts upstream of or within: response to jasmonic acid; acts upstream of or within: response to wounding; acts upstream of or within: positive regulation of DNA-templated transcription; acts upstream of or within: regulation of DNA-templated transcription; acts upstream of or within: cellula…	acts upstream of or within: response to chemical; acts upstream of or within: response to abiotic stimulus; acts upstream of or within: response to stress; acts upstream of or within: other cellular processes; acts upstream of or within: nucleobase-containing compound metabolic process; enables: DNA-binding transcription factor activity; enables: DNA binding; located in: nucleus; acts upstream of…
AT4G20110	3.05259	4e-39	up	1.85972	1.95e-12	up	-1.18672	0.000118417	down	24.461	27.675	193.181	183.889	19.485	26.905	64.773	96.545	AT4G20110.2	VSR7 / BP80-3;1 / VSR3;1	VACUOLAR SORTING RECEPTOR 7 / VACUOLAR SORTING RECEPTOR 3;1 / binding protein of 80 kDa 3;1	628	Unknown	enables: calcium ion binding; is active in: trans-Golgi network; acts upstream of or within: protein targeting to vacuole; involved in: protein targeting to vacuole; located in: endosome; part of: Golgi transport complex; is active in: endosome; located in: trans-Golgi network; located in: Golgi apparatus	enables: other binding; is active in: Golgi apparatus; acts upstream of or within: transport; involved in: other cellular processes; located in: endosome; part of: Golgi apparatus; acts upstream of or within: other cellular processes; is active in: endosome; located in: Golgi apparatus; located in: other intracellular components; involved in: transport; is active in: other intracellular components
AT1G76070	3.74461	4.13e-39	up	2.74932	1.29e-19	up	-1.13765	0.00293704	down	8.446	10.63	142.203	90.452	6.079	7.424	42.844	60.545	AT1G76070.1	NA	NA	272	Nucleus	enables: protein binding; located in: nucleus	enables: protein binding; located in: nucleus
AT3G09830	1.98455	4.31e-39	up	2.27708	2.78e-25	up	-0.106693	0.763187	ns	18.193	18.413	65.525	75.354	12.499	15.541	72.532	54.988	AT3G09830.1	PCRK1 / PBL39	PATTERN-TRIGGERED IMMUNITY (PTI) COMPROMISED RECEPTOR-LIKE CYTOPLASMIC KINASE 1 / PBS1-Like 39	418	Unknown	acts upstream of or within: pattern recognition receptor signaling pathway; acts upstream of or within: regulation of salicylic acid biosynthetic process; located in: plasma membrane; acts upstream of or within: defense response to bacterium; acts upstream of or within: response to bacterium; enables: protein binding; enables: protein serine/threonine kinase activity; located in: cytosol	acts upstream of or within: signal transduction; acts upstream of or within: biosynthetic process; acts upstream of or within: other metabolic processes; located in: plasma membrane; acts upstream of or within: response to biotic stimulus; acts upstream of or within: response to stress; acts upstream of or within: response to external stimulus; enables: protein binding; acts upstream of or within…
AT1G70810	2.06648	6.01e-39	up	1.29039	9.37e-07	up	-0.830627	0.000328908	down	60.964	67.594	269.189	247.378	67.072	42.315	143.141	140.305	AT1G70810.1	CAR7	C2-domain ABA-related7	165	Unknown	involved in: positive regulation of abscisic acid-activated signaling pathway; located in: nucleus; involved in: positive regulation of GTPase activity; located in: plasma membrane; located in: mitochondrion; enables: phospholipid binding; enables: GTPase activator activity	involved in: signal transduction; involved in: response to endogenous stimulus; located in: nucleus; involved in: regulation of molecular function; involved in: other cellular processes; located in: plasma membrane; involved in: response to chemical; located in: mitochondrion; enables: lipid binding; enables: enzyme regulator activity; involved in: cell communication
AT4G28085	3.71951	6.81e-39	up	3.17067	1.09e-16	up	-1.02322	0.0120212	down	4.758	3.887	67.028	47.235	2.41	2.815	21.629	33.35	AT4G28085.1	NA	NA	84	Mitochondrion	located in: mitochondrion; enables: molecular_function; located in: membrane	located in: mitochondrion; enables: unknown molecular functions; located in: other membranes
AT3G10720	1.85349	8.88e-39	up	2.24749	3.68e-57	up	0.47294	0.0599252	ns	21.223	20.976	70.505	79.555	22.505	20.131	108.778	94.164	AT3G10720.2	NA	NA	619	Extracellular	involved in: cell wall modification; enables: pectinesterase inhibitor activity; located in: extracellular region; enables: pectinesterase activity	involved in: cellular component organization; enables: enzyme regulator activity; located in: extracellular region; involved in: other cellular processes; enables: hydrolase activity
AT4G23300	2.45989	9.34e-39	up	1.06999	1.9e-07	up	-0.876849	0.00252347	down	20.084	16.028	89.413	110.26	27.266	22.882	60.818	45.11	AT4G23300.1	CRK22	cysteine-rich RLK (RECEPTOR-like protein kinase) 22	660	Unknown	enables: protein serine/threonine kinase activity; involved in: plant-type hypersensitive response; involved in: defense response to bacterium; is active in: plasma membrane; involved in: signal transduction; enables: kinase activity	enables: transferase activity; involved in: response to biotic stimulus; involved in: response to external stimulus; is active in: plasma membrane; involved in: response to stress; involved in: cell death; involved in: other cellular processes; involved in: signal transduction; enables: catalytic activity; enables: kinase activity
AT5G64410	2.63641	9.41e-39	up	1.7418	3.82e-16	up	-1.16083	8.18e-05	down	17.534	15.361	114.659	104.434	14.055	13.879	39.806	55.694	AT5G64410.1	ATOPT4 / OPT4	ARABIDOPSIS THALIANA OLIGOPEPTIDE TRANSPORTER 4 / oligopeptide transporter 4	729	Unknown	acts upstream of or within: oligopeptide transport; enables: oligopeptide transmembrane transporter activity; is active in: plasma membrane; enables: folate transmembrane transport; involved in: folic acid transmembrane transporter activity; located in: membrane	acts upstream of or within: transport; enables: transporter activity; is active in: plasma membrane; enables: other cellular processes; enables: transport; involved in: transporter activity; located in: other membranes
AT2G42690	-2.7556	9.43e-39	down	-1.55238	7.34e-08	down	0.959356	0.0186449	up	195.858	200.517	22.484	33.548	182.898	130.594	66.303	39.623	AT2G42690.1	AGAP1	ACYLATED GALACTOLIPID- ASSOCIATED PHOSPHOLIPASE 1	412	Nucleus	involved in: cellular response to UV-B; located in: cytosol; located in: cytoplasm; involved in: UV protection; located in: nucleus; enables: phospholipase A1 activity	involved in: response to abiotic stimulus; located in: cytosol; located in: cytoplasm; involved in: response to light stimulus; involved in: other cellular processes; located in: nucleus; enables: hydrolase activity
AT3G29400	2.25205	1.17e-38	up	1.9338	2.41e-24	up	-0.43721	0.146698	ns	14.719	15.878	77.744	66.841	14.241	12.363	58.497	45.858	AT3G29400.1	EXO70E1 / ATEXO70E1	exocyst subunit exo70 family protein E1	658	Unknown	enables: phosphatidylinositol-4,5-bisphosphate binding; located in: cytosol; acts upstream of or within: immune response; enables: protein binding; part of: exocyst; involved in: exocytosis; acts upstream of or within: defense response by callose deposition	enables: other binding; located in: cytosol; acts upstream of or within: other biological processes; enables: protein binding; enables: lipid binding; part of: cytoplasm; involved in: other cellular processes; involved in: transport; acts upstream of or within: response to stress; acts upstream of or within: response to chemical
AT4G33920	2.73021	1.27e-38	up	2.14071	3.1e-31	up	-0.800661	0.00787591	down	27.737	30.968	220.797	160.789	22.31	22.467	102.383	111.691	AT4G33920.1	APD5	Arabidopsis Pp2c clade D 5	380	Mitochondrion	enables: phosphoprotein phosphatase activity; involved in: regulation of intracellular signal transduction; enables: protein serine/threonine phosphatase activity; located in: mitochondrion; enables: [pyruvate dehydrogenase (acetyl-transferring)]-phosphatase activity	enables: catalytic activity; involved in: cell communication; involved in: other cellular processes; enables: hydrolase activity; located in: mitochondrion; involved in: signal transduction
AT5G10625	3.69455	1.59e-38	up	2.81874	3.99e-07	up	-0.67366	0.108194	ns	6.15	6.628	82.992	60.915	2.659	6.343	33.374	54.728	AT5G10625.1	NA	NA	112	Nucleus	involved in: vegetative to reproductive phase transition of meristem; involved in: regulation of flower development; located in: nucleus; enables: molecular_function	involved in: anatomical structure development; involved in: post-embryonic development; involved in: multicellular organism development; located in: nucleus; enables: unknown molecular functions; involved in: flower development
AT3G29034	3.17135	1.68e-38	up	2.44582	6.02e-17	up	-0.351703	0.190883	ns	16.09	23.659	172.464	156.155	15.864	24.863	122.193	129.132	AT3G29034.1	NA	NA	86	Mitochondrion	located in: mitochondrion; enables: molecular_function	located in: mitochondrion; enables: unknown molecular functions
AT1G53920	2.61672	1.73e-38	up	2.40433	5.64e-40	up	-0.515834	0.0613139	ns	11.598	13.417	84.183	75.528	11.413	10.212	51.134	57.875	AT1G53920.1	GLIP5	GDSL-motif lipase 5	385	Mitochondrion	located in: mitochondrion; enables: lipase activity	located in: mitochondrion; enables: hydrolase activity
AT5G49360	3.30343	1.93e-38	up	1.37894	0.00164839	up	-1.65746	0.000206498	down	40.59	66.09	550.425	459.394	63.584	77.199	93.999	217.476	AT5G49360.1	ATBXL1 / BXL1	beta-xylosidase 1 / BETA-XYLOSIDASE 1	774	Extracellular	acts upstream of or within: seed coat development; located in: extracellular region; involved in: xylan catabolic process; enables: alpha-L-arabinofuranosidase activity; involved in: plant-type cell wall biogenesis; enables: xylan 1,4-beta-xylosidase activity; located in: apoplast; involved in: arabinan catabolic process; located in: plastid	acts upstream of or within: multicellular organism development; located in: extracellular region; involved in: catabolic process; enables: hydrolase activity; involved in: other cellular processes; involved in: carbohydrate metabolic process; involved in: other metabolic processes; acts upstream of or within: post-embryonic development; located in: plastid; acts upstream of or within: anatomical …
AT1G64390	-3.41727	2.31e-38	down	-1.65111	3.11e-12	down	2.05566	9.84e-09	up	61.74	52.549	3.917	6.947	52.318	79.987	21.069	22.498	AT1G64390.1	AtGH9C2 / GH9C2	glycosyl hydrolase 9C2	620	Extracellular	enables: cellulase activity; located in: extracellular region; enables: carbohydrate binding	enables: hydrolase activity; located in: extracellular region; enables: carbohydrate binding
AT1G15625	5.68062	2.42e-38	up	4.93402	2.98e-36	up	-0.0312093	0.947161	ns	0.414	0.336	23.624	23.988	0.637	0.663	19.957	25.465	AT1G15625.1	NA	NA	180	Nucleus	involved in: biological_process; located in: nucleus; enables: molecular_function	involved in: unknown biological processes; located in: nucleus; enables: unknown molecular functions
AT2G39010	-2.59603	2.65e-38	down	-2.22935	1.41e-24	down	0.50449	0.132699	ns	157.302	167.838	22.106	31.79	205.733	141.387	40.048	34.213	AT2G39010.1	PIP2E / PIP2;6	plasma membrane intrinsic protein 2E / PLASMA MEMBRANE INTRINSIC PROTEIN 2;6	289	Cell_membrane	enables: mRNA binding; enables: water channel activity; acts upstream of or within: transmembrane transport; acts upstream of or within: water transport; located in: Golgi apparatus; involved in: transmembrane transport; acts upstream of or within: response to nematode; located in: plasma membrane; is active in: plasma membrane	enables: RNA binding; enables: transporter activity; acts upstream of or within: transport; located in: Golgi apparatus; involved in: other cellular processes; acts upstream of or within: other cellular processes; acts upstream of or within: response to external stimulus; located in: plasma membrane; involved in: transport; is active in: plasma membrane; acts upstream of or within: response to bi…
AT3G63380	4.11777	2.66e-38	up	3.30266	5.62e-12	up	-0.86013	0.000909641	down	7.812	16.456	224.039	188.668	7.249	6.944	120.467	101.664	AT3G63380.1	ACA12	auto-inhibited Ca2+ ATPase 12	1033	Unknown	acts upstream of or within: calcium ion transmembrane transport; enables: P-type calcium transporter activity; involved in: calcium ion transmembrane transport; is active in: intracellular membrane-bounded organelle; is active in: plasma membrane	acts upstream of or within: transport; enables: transporter activity; involved in: other cellular processes; involved in: transport; is active in: other intracellular components; acts upstream of or within: other cellular processes; is active in: plasma membrane
AT5G24110	4.0834	2.82e-38	up	7.05079	1.47e-52	up	0.615618	0.179795	ns	2.039	2.547	28.092	44.622	0.628	0.274	69.262	39.056	AT5G24110.1	WRKY30 / ATWRKY30	WRKY DNA-binding protein 30 / ARABIDOPSIS THALIANA WRKY DNA-BINDING PROTEIN 30	303	Nucleus	enables: DNA-binding transcription factor activity; enables: transcription cis-regulatory region binding; located in: cytoplasm; involved in: leaf senescence; enables: protein binding; acts upstream of or within: defense response to bacterium; located in: nucleus; is active in: nucleus; acts upstream of or within: response to salicylic acid; acts upstream of or within: response to ozone; acts ups…	enables: DNA-binding transcription factor activity; enables: nucleic acid binding; located in: cytoplasm; involved in: multicellular organism development; enables: protein binding; acts upstream of or within: response to external stimulus; located in: nucleus; is active in: nucleus; acts upstream of or within: response to chemical; acts upstream of or within: response to stress; enables: DNA bind…
AT2G44490	2.2419	2.9e-38	up	1.79425	9.18e-31	up	-0.664012	0.0096693	down	174.449	188.924	944.971	824.223	153.299	147.27	592.156	498.42	AT2G44490.1	PEN2 / BGLU26	PENETRATION 2 / BETA GLUCOSIDASE 26	560	Mitochondrion	involved in: cellular response to salt stress; enables: beta-glucosidase activity; acts upstream of or within: induced systemic resistance; involved in: glucosinolate catabolic process; involved in: defense response to other organism; acts upstream of or within: indole glucosinolate catabolic process; acts upstream of or within: defense response by callose deposition in cell wall; located in: chl…	involved in: response to abiotic stimulus; enables: hydrolase activity; acts upstream of or within: response to external stimulus; acts upstream of or within: response to stress; involved in: other metabolic processes; involved in: response to stress; acts upstream of or within: other metabolic processes; acts upstream of or within: other cellular processes; involved in: other cellular processes;…
AT5G54710	2.89942	3.12e-38	up	2.78596	5.62e-27	up	-0.236462	0.52387	ns	19.053	24.294	175.91	176.22	17.6	21.948	177.21	114.707	AT5G54710.2	NA	NA	643	Cytoplasm	located in: cytoplasm; enables: molecular_function; is active in: plasma membrane	located in: cytoplasm; enables: unknown molecular functions; is active in: plasma membrane
AT3G51890	2.56464	4.29e-38	up	2.21447	2.28e-44	up	-0.700945	0.0170911	down	18.731	18.136	116.947	92.213	13.338	14.315	59.862	65.865	AT3G51890.1	CLC3	clathrin light chain 3	258	Cytoplasm	part of: clathrin vesicle coat; is active in: plasma membrane; located in: cytoplasm; enables: clathrin heavy chain binding; involved in: clathrin-dependent endocytosis; enables: structural molecule activity; located in: cytosol	part of: other intracellular components; part of: cytoplasm; is active in: plasma membrane; located in: cytoplasm; enables: protein binding; involved in: other cellular processes; enables: structural molecule activity; located in: cytosol; part of: other membranes; involved in: transport
AT2G44080	2.37086	5.24e-38	up	2.51451	6.22e-35	up	-0.286413	0.39854	ns	39.991	42.067	205.951	183.666	29.631	26.138	131.994	179.427	AT2G44080.1	ARL	ARGOS-like	135	Mitochondrion	acts upstream of or within: response to brassinosteroid; located in: endoplasmic reticulum; located in: intracellular anatomical structure; acts upstream of or within: organ growth; located in: mitochondrion; acts upstream of or within: multidimensional cell growth; acts upstream of or within: brassinosteroid mediated signaling pathway; involved in: positive regulation of organ growth; enables: m…	acts upstream of or within: response to chemical; located in: endoplasmic reticulum; located in: other intracellular components; acts upstream of or within: growth; located in: mitochondrion; acts upstream of or within: cell growth; acts upstream of or within: other cellular processes; acts upstream of or within: response to endogenous stimulus; involved in: growth; enables: unknown molecular fun…
AT1G66880	2.33629	7.55e-38	up	2.4495	9.28e-49	up	-0.170393	0.586025	ns	9.298	9.201	46.502	52.179	7.394	8.226	47.667	37.81	AT1G66880.1	NA	NA	1296	Unknown	acts upstream of or within: cellular response to hypoxia; enables: polysaccharide binding; located in: extracellular region	acts upstream of or within: response to stress; enables: carbohydrate binding; acts upstream of or within: response to chemical; acts upstream of or within: other cellular processes; located in: extracellular region; acts upstream of or within: response to abiotic stimulus
AT3G47380	3.89963	8.49e-38	up	3.52007	1.47e-34	up	-0.301075	0.362611	ns	2.189	1.799	35.507	32.052	2.907	2.211	26.906	26.667	AT3G47380.1	AtPMEI11	NA	202	Extracellular	is active in: plant-type cell wall; enables: enzyme inhibitor activity; enables: pectinesterase inhibitor activity; located in: apoplast; involved in: plant-type cell wall modification; involved in: plant-type cell wall organization or biogenesis; located in: extracellular region	is active in: cell wall; enables: enzyme regulator activity; located in: extracellular region; involved in: other cellular processes; involved in: cellular component organization
AT1G08050	3.79715	8.9e-38	up	2.76502	5.01e-33	up	-1.09481	0.000166057	down	3.657	4.776	76.013	61.906	4.179	4.33	28.015	35.023	AT1G08050.1	NA	NA	641	Extracellular	located in: extracellular region; enables: molecular_function	located in: extracellular region; enables: unknown molecular functions
AT5G14470	6.66333	1.17e-37	up	3.35133	3.44e-08	up	-2.23416	0.0365403	down	0.245	1.001	68.627	36.715	0.994	0.726	5.871	15.988	AT5G14470.1	AtGALK2 / GALK2	galactokinase 2	366	Unknown	enables: glucuronokinase activity; located in: plasma membrane; located in: endoplasmic reticulum; is active in: cytosol; involved in: host interaction involved in quorum sensing	enables: transferase activity; located in: plasma membrane; located in: endoplasmic reticulum; is active in: cytosol; involved in: response to biotic stimulus; enables: kinase activity; involved in: cell-cell signaling
AT3G17800	2.06048	1.18e-37	up	1.97243	9.85e-17	up	-0.108154	0.769066	ns	28.411	23.653	106.279	108.41	27.637	26.511	113.619	80.791	AT3G17800.2	NA	NA	427	Nucleus	enables: protein binding; involved in: response to ozone; located in: nucleus; located in: plastid; involved in: response to UV-B; acts upstream of or within: response to UV-B; involved in: response to wounding	enables: protein binding; involved in: response to stress; located in: nucleus; involved in: response to chemical; located in: plastid; involved in: response to light stimulus; acts upstream of or within: response to light stimulus
AT4G15400	4.19786	1.36e-37	up	2.86745	1.7e-05	up	-1.10235	0.0195357	down	2.132	2.39	40.852	28.94	0.706	2.6	10.561	21.181	AT4G15400.1	BIA1 / ABS1	ABNORMAL SHOOT 1 / BRASSINOSTEROID INACTIVATOR1	435	Cytoplasm	involved in: brassinosteroid homeostasis; located in: cytosol; involved in: response to brassinosteroid; involved in: regulation of brassinosteroid biosynthetic process; involved in: regulation of flavonoid biosynthetic process; involved in: response to absence of light; acts upstream of or within: brassinosteroid mediated signaling pathway; enables: molecular_function; acts upstream of or within…	involved in: other biological processes; located in: cytosol; involved in: response to chemical; involved in: lipid metabolic process; involved in: biosynthetic process; involved in: response to endogenous stimulus; involved in: response to light stimulus; involved in: other cellular processes; acts upstream of or within: signal transduction; enables: unknown molecular functions; acts upstream of…
AT3G22260	2.96453	1.51e-37	up	2.06352	1.64e-22	up	-0.994929	0.000831562	down	9.877	10.316	79.717	62.487	7.26	8.626	32.068	37.648	AT3G22260.2	NA	NA	245	Chloroplast	enables: cysteine-type deubiquitinase activity; located in: chloroplast; located in: plasma membrane	enables: hydrolase activity; enables: catalytic activity; located in: chloroplast; located in: plasma membrane
AT5G06320	1.82463	1.59e-37	up	2.34291	5.32e-45	up	-0.696975	0.00389393	down	156.751	136.995	511.977	498.092	66.206	54.628	330.776	277.262	AT5G06320.1	NHL3	NDR1/HIN1-like 3	231	Mitochondrion	acts upstream of or within: cellular response to hypoxia; located in: plasma membrane; located in: mitochondrion; located in: Golgi apparatus; acts upstream of or within: response to bacterium; involved in: defense response to bacterium; acts upstream of or within: defense response to virus; is active in: plasma membrane; involved in: response to salicylic acid; is active in: plasmodesma; enables…	acts upstream of or within: response to stress; located in: plasma membrane; located in: mitochondrion; located in: Golgi apparatus; acts upstream of or within: response to biotic stimulus; acts upstream of or within: response to chemical; involved in: response to biotic stimulus; is active in: plasma membrane; acts upstream of or within: response to external stimulus; involved in: response to ch…
AT4G34120	2.01467	2.14e-37	up	1.79145	1.47e-16	up	-0.466773	0.0915104	ns	146.931	166.799	659.927	611.045	129.744	109.342	503.897	394.194	AT4G34120.1	CDCP1 / CBSX2 / LEJ1	CBS domain containing protein 2 / LOSS OF THE TIMING OF ET AND JA BIOSYNTHESIS 1 / CYSTATHIONE [BETA]-SYNTHASE DOMAIN-CONTAINING PROTEIN 1	238	Golgi_body	located in: chloroplast stroma; located in: chloroplast; located in: Golgi apparatus; acts upstream of or within: cell redox homeostasis; involved in: detection of redox state; located in: plasma membrane; enables: enzyme regulator activity	located in: plastid; located in: chloroplast; located in: Golgi apparatus; acts upstream of or within: cellular homeostasis; involved in: response to chemical; located in: plasma membrane; enables: enzyme regulator activity
AT3G17410	2.41935	2.18e-37	up	1.76278	1.68e-54	up	-0.793165	0.00279703	down	52.759	61.228	333.563	265.539	49.639	48.468	165.668	171.99	AT3G17410.1	CARK1	putative receptor-like cytoplasmic kinase 1	364	Unknown	acts upstream of or within: positive regulation of abscisic acid-activated signaling pathway; involved in: positive regulation of response to water deprivation; acts upstream of or within: protein phosphorylation; involved in: response to abscisic acid; enables: protein binding; located in: plasma membrane; located in: cytosol; enables: protein serine/threonine kinase activity; enables: magnesium…	acts upstream of or within: cell communication; acts upstream of or within: response to chemical; involved in: response to chemical; acts upstream of or within: other metabolic processes; involved in: response to endogenous stimulus; enables: protein binding; involved in: response to stress; located in: plasma membrane; acts upstream of or within: protein metabolic process; located in: cytosol; i…
AT5G01560	2.51747	2.19e-37	up	1.99908	1.88e-48	up	-0.617249	0.0128611	down	10.703	8.208	57.576	52.11	9.258	8.53	35.984	33.821	AT5G01560.1	LecRK-VI.4 / LECRKA4.3	L-type lectin receptor kinase VI.4 / lectin receptor kinase a4.3	691	Unknown	enables: transmembrane receptor protein serine/threonine kinase activity; enables: kinase activity; involved in: defense response to oomycetes; acts upstream of or within: abscisic acid-activated signaling pathway; is active in: plasma membrane; involved in: defense response to bacterium; acts upstream of or within: seed germination	enables: signaling receptor activity; enables: kinase activity; involved in: response to external stimulus; acts upstream of or within: other cellular processes; enables: catalytic activity; is active in: plasma membrane; enables: transferase activity; acts upstream of or within: signal transduction; acts upstream of or within: response to chemical; acts upstream of or within: response to endogen…
AT1G61420	2.98731	2.67e-37	up	2.27709	1.62e-31	up	-0.654853	0.0367791	down	2.672	2.22	21.979	17.425	2.487	2.677	13.182	11.298	AT1G61420.2	NA	NA	809	Chloroplast	enables: protein serine/threonine kinase activity; located in: chloroplast; involved in: immune response; involved in: signal transduction; enables: calmodulin binding; is active in: plasma membrane	enables: kinase activity; enables: transferase activity; located in: chloroplast; involved in: other biological processes; enables: catalytic activity; involved in: signal transduction; enables: protein binding; is active in: plasma membrane
AT1G58180	2.95421	2.82e-37	up	2.14312	5.76e-34	up	-1.11996	0.000328567	down	36.611	40.08	306.571	228.076	27.642	26.968	104.611	135.556	AT1G58180.2	BCA6 / ATBCA6	A. THALIANA BETA CARBONIC ANHYDRASE 6 / beta carbonic anhydrase 6	290	Chloroplast	located in: chloroplast; located in: cytoplasm; involved in: carbon utilization; enables: carbonate dehydratase activity; enables: zinc ion binding; located in: mitochondrion	located in: chloroplast; located in: cytoplasm; involved in: other biological processes; enables: catalytic activity; enables: other binding; located in: mitochondrion
AT2G36770	4.07678	3.4e-37	up	3.13527	5.2e-14	up	-1.17814	0.00120363	down	2.669	3.788	60.842	37.826	1.973	1.599	20.268	22.433	AT2G36770.1	NA	NA	496	Chloroplast	involved in: response to bacterium; enables: UDP-glucosyltransferase activity; located in: chloroplast; enables: glycosyltransferase activity	involved in: response to external stimulus; enables: transferase activity; involved in: response to biotic stimulus; located in: chloroplast
AT5G66790	2.58485	3.45e-37	up	2.28972	7.39e-35	up	-0.88001	0.00189785	down	7.233	6.42	42.666	34.792	4.004	4.659	19.542	21.578	AT5G66790.1	NA	NA	622	Unknown	is active in: plasma membrane; acts upstream of or within: phosphorylation; enables: kinase activity; involved in: cell surface receptor signaling pathway	is active in: plasma membrane; acts upstream of or within: other metabolic processes; enables: kinase activity; involved in: signal transduction
AT1G05700	3.92641	4.07e-37	up	2.30169	0.000109613	up	-0.644432	0.105755	ns	2.021	1.64	20.494	36.794	1.162	5.315	18.361	17.179	AT1G05700.2	NA	NA	883	Extracellular	enables: ATP binding; involved in: protein phosphorylation; enables: protein serine/threonine kinase activity; enables: histone H2AS1 kinase activity; enables: kinase activity; enables: protein kinase activity; located in: extracellular region; acts upstream of or within: phosphorylation; enables: protein binding	enables: nucleotide binding; involved in: other metabolic processes; enables: catalytic activity; enables: other binding; enables: kinase activity; enables: transferase activity; involved in: protein metabolic process; located in: extracellular region; acts upstream of or within: other metabolic processes; enables: protein binding
AT5G63850	2.35111	4.09e-37	up	2.42896	8.61e-16	up	0.108194	0.809621	ns	25.685	30.147	125.304	137.487	20.553	25.966	174.165	102.371	AT5G63850.1	AAP4	amino acid permease 4	466	Cell_membrane	involved in: amino acid transmembrane transport; enables: neutral L-amino acid transmembrane transporter activity; enables: acidic amino acid transmembrane transporter activity; acts upstream of or within: transmembrane transport; enables: primary active transmembrane transporter activity; enables: amino acid transmembrane transporter activity; acts upstream of or within: amino acid transport; lo…	involved in: transport; enables: transporter activity; acts upstream of or within: transport; involved in: other cellular processes; acts upstream of or within: other cellular processes; located in: plasma membrane; is active in: other membranes
AT5G44380	3.40806	6.39e-37	up	2.04145	1.19e-11	up	-0.825226	0.00113266	down	44.59	50.666	440.082	415.525	38.255	69.381	212.052	258.598	AT5G44380.2	AtBBE24	NA	581	Cytoplasm	located in: cytoplasm; enables: FAD binding; located in: chloroplast; acts upstream of or within: response to oxidative stress; located in: plasmodesma; located in: plant-type cell wall; enables: oxidoreductase activity	located in: cytoplasm; enables: nucleotide binding; located in: chloroplast; enables: other binding; acts upstream of or within: response to stress; located in: other cellular components; located in: cell wall; enables: catalytic activity
AT3G59880	3.20324	7.54e-37	up	2.49556	1.05e-16	up	-0.371304	0.324542	ns	3.242	3.279	27.161	32.784	3.686	3.594	25.989	19.093	AT3G59880.1	NA	NA	125	Mitochondrion	located in: mitochondrion; enables: molecular_function	located in: mitochondrion; enables: unknown molecular functions
AT3G04060	2.68792	8.58e-37	up	2.3605	2.51e-17	up	-0.750047	0.00763355	down	10.079	10.635	67.682	55.525	4.982	8.185	36.712	34.888	AT3G04060.1	NAC046 / anac046	NAC domain containing protein 46	338	Nucleus	enables: DNA-binding transcription factor activity; acts upstream of or within: positive regulation of chlorophyll catabolic process; involved in: regulation of DNA-templated transcription; located in: nucleus; acts upstream of or within: positive regulation of leaf senescence; enables: transcription cis-regulatory region binding; enables: protein binding	enables: DNA-binding transcription factor activity; acts upstream of or within: catabolic process; acts upstream of or within: other cellular processes; involved in: other cellular processes; involved in: other metabolic processes; located in: nucleus; involved in: nucleobase-containing compound metabolic process; acts upstream of or within: anatomical structure development; enables: DNA binding;…
AT4G37080	-2.72576	8.58e-37	down	-1.82068	3.03e-13	down	1.09939	0.00897297	up	19.584	16.993	2.343	3.188	19.988	17.715	6.739	4.741	AT4G37080.2	NA	NA	610	Nucleus	located in: nucleus; enables: molecular_function	located in: nucleus; enables: unknown molecular functions
AT1G63180	2.94252	8.64e-37	up	1.86902	1.26e-07	up	-1.41435	0.00144634	down	13.585	13.483	123.222	85.486	11.481	9.769	25.397	50.996	AT1G63180.1	UGE3	UDP-D-glucose/UDP-D-galactose 4-epimerase 3	351	Unknown	enables: UDP-glucose 4-epimerase activity; involved in: monosaccharide metabolic process; acts upstream of or within: pollen development; is active in: cytosol; enables: UDP-arabinose 4-epimerase activity; enables: protein dimerization activity	enables: catalytic activity; involved in: carbohydrate metabolic process; acts upstream of or within: multicellular organism development; is active in: cytosol; involved in: other metabolic processes; enables: protein binding
AT3G53180	2.51147	9.32e-37	up	1.64467	3.56e-38	up	-0.892668	0.00095503	down	44.715	46.733	302.267	240.734	45.616	44.716	134.504	151.033	AT3G53180.1	NodGS	nodulin/glutamine synthase-like protein	852	Cytoplasm	located in: cytosol; acts upstream of or within: root cap development; acts upstream of or within: lateral root formation; enables: microtubule binding; involved in: glutamine biosynthetic process; acts upstream of or within: response to bacterium; located in: cytoplasm; enables: hydrolase activity; enables: gamma-tubulin binding	located in: cytosol; acts upstream of or within: anatomical structure development; enables: protein binding; acts upstream of or within: post-embryonic development; involved in: other metabolic processes; acts upstream of or within: response to external stimulus; acts upstream of or within: response to biotic stimulus; located in: cytoplasm; involved in: biosynthetic process; enables: hydrolase a…
AT1G53430	2.36887	1.05e-36	up	2.0164	4.87e-42	up	-0.59862	0.0220058	down	28.856	30.201	172.807	142.409	27.243	22.455	104.189	99.131	AT1G53430.1	NILR2	NEMATODE-INDUCED LRR-RLK 2	1038	Cell_membrane	has protein modification of type: protein phosphorylation; involved in: regulation of innate immune response; enables: protein kinase activity; enables: kinase activity; enables: protein serine/threonine kinase activity; enables: ATP binding; located in: plasma membrane; enables: protein binding; located in: nucleus	has protein modification of type: other metabolic processes; involved in: response to stress; enables: transferase activity; involved in: response to biotic stimulus; enables: kinase activity; enables: other binding; involved in: response to external stimulus; enables: catalytic activity; located in: plasma membrane; enables: protein binding; enables: nucleotide binding; located in: nucleus; has …
AT5G15230	-2.78679	1.31e-36	down	-2.0857	3.02e-16	down	0.65475	0.0248126	up	469.478	619.633	64.23	82.077	358.23	593.098	103.134	120.68	AT5G15230.1	GASA4	GAST1 protein homolog 4	106	Extracellular	acts upstream of or within: gibberellic acid mediated signaling pathway; located in: extracellular region; acts upstream of or within: response to gibberellin; acts upstream of or within: cell redox homeostasis; enables: molecular_function	acts upstream of or within: response to endogenous stimulus; located in: extracellular region; acts upstream of or within: other cellular processes; acts upstream of or within: response to chemical; acts upstream of or within: cellular homeostasis; acts upstream of or within: signal transduction; enables: unknown molecular functions
AT1G76930	3.60539	1.44e-36	up	1.53536	0.000205952	up	-1.33105	0.000742694	down	352.094	251.22	2644.07	3689.67	382.779	613.174	859.542	1582.35	AT1G76930.1	EXT4 / ATEXT1 / EXT1 / ATEXT4 / ORG5	EXTENSIN 1 / extensin 4 / OBP3-RESPONSIVE GENE 5 / extensin 1	293	Unknown	acts upstream of or within: response to abscisic acid; acts upstream of or within: defense response to bacterium; located in: cellular_component; enables: structural constituent of cell wall; acts upstream of or within: response to wounding; acts upstream of or within: response to salicylic acid; acts upstream of or within: response to jasmonic acid	acts upstream of or within: response to endogenous stimulus; acts upstream of or within: response to biotic stimulus; located in: unknown cellular components; enables: structural molecule activity; acts upstream of or within: response to stress; acts upstream of or within: response to external stimulus; acts upstream of or within: response to chemical
AT4G38560	3.64145	1.53e-36	up	3.20522	4.21e-14	up	-0.464457	0.202837	ns	1.731	3.115	29.118	31.744	2.641	3.089	25.883	17.124	AT4G38560.2	NA	NA	523	Nucleus	located in: nucleus; enables: molecular_function	located in: nucleus; enables: unknown molecular functions
AT3G01175	5.344	1.66e-36	up	3.74666	4.71e-10	up	-2.14613	0.0430988	down	2.077	2.616	81.73	62.605	0.728	1.345	7.405	24.315	AT3G01175.1	NA	NA	577	Mitochondrion	located in: mitochondrion; enables: molecular_function	located in: mitochondrion; enables: unknown molecular functions
AT1G79360	3.92495	1.73e-36	up	2.17248	0.00176228	up	-1.46966	0.012383	down	1.199	0.927	18.03	13.865	1.531	1.632	2.872	8.366	AT1G79360.1	OCT2 / ATOCT2	ORGANIC CATION TRANSPORTER 2 / organic cation/carnitine transporter 2	527	Cell_membrane	located in: plant-type vacuole membrane; involved in: transmembrane transport; located in: plasma membrane; enables: carbohydrate transmembrane transporter activity; enables: transmembrane transporter activity	located in: vacuole; involved in: transport; located in: plasma membrane; involved in: other cellular processes; located in: other membranes; enables: transporter activity
AT1G26230	-3.53093	1.76e-36	down	-2.43007	5.26e-26	down	1.2388	0.0125696	up	38.929	29.006	2.225	3.796	37.091	35.297	8.306	5.397	AT1G26230.1	Cpn60beta4 / CPNB4	chaperonin-60beta4	611	Chloroplast	located in: chloroplast; located in: cytoplasm; involved in: protein folding; located in: chloroplast stroma; located in: chloroplast envelope; enables: ATP binding; enables: ATP-dependent protein folding chaperone	located in: chloroplast; located in: cytoplasm; involved in: other metabolic processes; involved in: biosynthetic process; involved in: protein metabolic process; enables: other binding; located in: plastid; involved in: other cellular processes; located in: other intracellular components; enables: other molecular functions; enables: nucleotide binding
AT1G65900	-3.67375	1.93e-36	down	-2.39982	1.1e-17	down	1.3343	0.0436473	up	12.438	12.115	0.909	1.049	14.45	12.996	2.249	2.54	AT1G65900.1	NA	NA	408	Chloroplast	located in: chloroplast; enables: molecular_function	located in: chloroplast; enables: unknown molecular functions
AT2G29100	5.33962	1.97e-36	up	5.93326	4.35e-23	up	-0.427475	0.252085	ns	0.331	0.138	7.778	8.951	0.022	0.083	6.811	5.291	AT2G29100.2	GLR2.9 / ATGLR2.9	GLUTAMATE RECEPTOR 2.9 / glutamate receptor 2.9	942	Cell_membrane	enables: signaling receptor activity; located in: plasma membrane; is active in: plasma membrane; enables: glutamate receptor activity; acts upstream of or within: intracellular calcium ion homeostasis; enables: protein binding; involved in: cellular response to amino acid stimulus; involved in: calcium ion transport; acts upstream of or within: response to light stimulus; enables: ligand-gated m…	enables: signaling receptor activity; located in: plasma membrane; is active in: plasma membrane; acts upstream of or within: cellular homeostasis; enables: protein binding; involved in: other cellular processes; involved in: transport; acts upstream of or within: response to light stimulus; enables: transporter activity; involved in: signal transduction; involved in: response to chemical
AT3G21630	2.39855	1.99e-36	up	1.93124	1.71e-53	up	-0.541352	0.0498773	down	27.99	32.566	169.731	137.213	25.542	28.012	107.089	98.99	AT3G21630.1	AtLYK1 / LYK1 / AtCERK1 / LYSM RLK1 / CERK1	chitin elicitor receptor kinase 1 / LysM-containing receptor-like kinase 1 / LYSM DOMAIN RECEPTOR-LIKE KINASE 1	617	Extracellular	involved in: cell surface pattern recognition receptor signaling pathway; enables: histone H2AS1 kinase activity; involved in: cellular response to chitin; enables: chitin binding; acts upstream of or within: detection of peptidoglycan; acts upstream of or within: detection of molecule of fungal origin; has protein modification of type: protein phosphorylation; acts upstream of or within: innate …	involved in: signal transduction; enables: transferase activity; involved in: response to chemical; enables: other binding; acts upstream of or within: response to biotic stimulus; acts upstream of or within: response to external stimulus; has protein modification of type: protein metabolic process; enables: signaling receptor activity; enables: kinase activity; involved in: response to biotic st…
AT4G39270	2.31755	2.3e-36	up	1.6834	1.28e-20	up	-0.657706	0.00881127	down	16.946	18.665	87.797	76.504	13.606	16.144	49.514	52.138	AT4G39270.1	NA	NA	864	Cell_membrane	enables: signaling receptor activity; located in: plasma membrane; enables: protein binding; involved in: hormone-mediated signaling pathway; is active in: plasma membrane	enables: signaling receptor activity; located in: plasma membrane; enables: protein binding; involved in: other cellular processes; involved in: response to chemical; involved in: response to endogenous stimulus; involved in: signal transduction; is active in: plasma membrane
AT1G50180	2.84374	2.37e-36	up	2.05388	9.15e-14	up	-0.25618	0.441493	ns	2.703	2.194	17.421	15.727	4.161	2.837	12.577	14.523	AT1G50180.1	CAR1	CEL-Activated Resistance 1	857	Unknown	located in: plasmodesma; involved in: defense response to other organism; enables: ADP binding	located in: other cellular components; involved in: response to biotic stimulus; involved in: response to external stimulus; enables: other binding; involved in: response to stress; enables: nucleotide binding
AT5G51820	-2.75594	2.51e-36	down	-2.05838	1.21e-32	down	0.434363	0.234183	ns	201.151	194.771	25.089	36.552	179.555	162.148	46.138	34.832	AT5G51820.1	ATPGMP / PGM / PGM1 / STF1	ARABIDOPSIS THALIANA PHOSPHOGLUCOMUTASE / STARCH-FREE 1 / phosphoglucomutase	623	Chloroplast	located in: chloroplast; acts upstream of or within: detection of gravity; acts upstream of or within: starch biosynthetic process; acts upstream of or within: response to cold; located in: apoplast; located in: chloroplast envelope; enables: phosphoglucomutase activity; located in: stromule; located in: chloroplast stroma; involved in: carbohydrate metabolic process; is active in: cytosol; acts …	located in: chloroplast; acts upstream of or within: response to abiotic stimulus; acts upstream of or within: carbohydrate metabolic process; acts upstream of or within: response to stress; located in: extracellular region; acts upstream of or within: biosynthetic process; acts upstream of or within: other metabolic processes; located in: other intracellular components; acts upstream of or withi…
AT4G23600	-3.03046	2.52e-36	down	-3.01892	1.18e-16	down	1.06275	0.0368431	up	33.611	34.416	4.05	5.095	93.791	75.21	12.58	6.009	AT4G23600.1	CORI3 / JR2	JASMONIC ACID RESPONSIVE 2 / CORONATINE INDUCED 1	422	Cytoplasm	acts upstream of or within: response to jasmonic acid; located in: cytoplasm; located in: plant-type vacuole; acts upstream of or within: response to wounding; acts upstream of or within: hyperosmotic salinity response; located in: cytosol; located in: apoplast; acts upstream of or within: response to abscisic acid; enables: cysteine-S-conjugate beta-lyase activity; involved in: amino acid metabo…	acts upstream of or within: response to endogenous stimulus; located in: cytoplasm; located in: vacuole; acts upstream of or within: response to stress; acts upstream of or within: response to abiotic stimulus; located in: cytosol; acts upstream of or within: response to chemical; located in: extracellular region; enables: catalytic activity; involved in: other metabolic processes; enables: trans…
AT5G15130	4.47242	2.66e-36	up	3.68577	5.33e-11	up	-0.833892	0.00116272	down	4.056	4.793	79.755	75.852	1.075	4.82	39.083	46.04	AT5G15130.1	ATWRKY72 / WRKY72	ARABIDOPSIS THALIANA WRKY DNA-BINDING PROTEIN 72 / WRKY DNA-binding protein 72	548	Nucleus	involved in: regulation of DNA-templated transcription; enables: DNA-binding transcription factor activity; enables: sequence-specific DNA binding; located in: nucleus; acts upstream of or within: defense response	involved in: biosynthetic process; involved in: other cellular processes; enables: DNA-binding transcription factor activity; enables: DNA binding; located in: nucleus; involved in: nucleobase-containing compound metabolic process; acts upstream of or within: response to stress; involved in: other metabolic processes
AT5G48370	2.35226	2.9e-36	up	2.17615	4.15e-34	up	-0.790913	0.00252656	down	13.175	11.004	63.899	55.902	6.731	7.746	32.772	34.836	AT5G48370.1	NA	NA	438	Chloroplast	enables: fatty acyl-CoA hydrolase activity; involved in: acyl-CoA metabolic process; located in: mitochondrion; located in: peroxisome; located in: chloroplast	enables: hydrolase activity; involved in: other metabolic processes; located in: mitochondrion; located in: peroxisome; enables: catalytic activity; involved in: nucleobase-containing compound metabolic process; located in: chloroplast
AT3G52180	-3.24709	3.09e-36	down	-1.67728	7.15e-14	down	1.1476	0.00382809	up	114.959	91.582	7.772	13.22	84.848	63.418	25.635	19.387	AT3G52180.1	ATPTPKIS1 / SEX4 / ATSEX4 / DSP4	STARCH-EXCESS 4 / DUAL-SPECIFICITY PROTEIN PHOSPHATASE 4	379	Cytoplasm	acts upstream of or within: starch metabolic process; involved in: starch metabolic process; involved in: starch catabolic process; enables: protein binding; located in: chloroplast; enables: amylopectin binding; acts upstream of or within: starch catabolic process; located in: cytoplasm; enables: carbohydrate phosphatase activity; is active in: chloroplast; enables: polysaccharide binding; locat…	acts upstream of or within: other metabolic processes; involved in: carbohydrate metabolic process; enables: protein binding; located in: chloroplast; involved in: catabolic process; enables: other binding; acts upstream of or within: catabolic process; located in: cytoplasm; enables: hydrolase activity; acts upstream of or within: carbohydrate metabolic process; is active in: chloroplast; enable…
AT1G19530	3.34799	3.26e-36	up	2.48797	0.0807612	ns	-1.60646	0.351193	ns	77.995	95.723	898.924	650.954	9.602	64.881	63.018	431.245	AT1G19530.1	RGAT1	RGA Target 1	117	Nucleus	located in: nucleus; acts upstream of or within: cellular response to hypoxia; acts upstream of or within: anaerobic respiration; enables: molecular_function	located in: nucleus; acts upstream of or within: other cellular processes; acts upstream of or within: response to stress; acts upstream of or within: generation of precursor metabolites and energy; enables: unknown molecular functions; acts upstream of or within: response to abiotic stimulus; acts upstream of or within: response to chemical
AT3G12320	3.86429	4.04e-36	up	3.31673	2.9e-09	up	0.565745	0.0918941	ns	1.393	1.077	18.474	15.223	4.275	2.075	26.861	21.963	AT3G12320.1	LNK3	NIGHT LIGHT-INDUCIBLE AND CLOCK-REGULATED GENE 3	269	Nucleus	involved in: regulation of DNA-templated transcription; enables: protein binding; involved in: circadian rhythm; located in: nucleus; acts upstream of or within: circadian rhythm	involved in: other cellular processes; enables: protein binding; involved in: biosynthetic process; involved in: circadian rhythm; located in: nucleus; involved in: other metabolic processes; acts upstream of or within: circadian rhythm; involved in: nucleobase-containing compound metabolic process
AT5G02810	2.7399	6.69e-36	up	2.8197	2.44e-96	up	-0.521459	0.041701	down	52.036	37.333	296.755	253.68	28.776	24.491	182.52	191.751	AT5G02810.1	APRR7 / PRR7	pseudo-response regulator 7	727	Nucleus	acts upstream of or within: red or far-red light signaling pathway; involved in: regulation of flower development; located in: nucleus; involved in: phosphorelay signal transduction system; involved in: cytokinin-activated signaling pathway; located in: mitochondrion; enables: protein binding; acts upstream of or within: negative regulation of DNA-templated transcription; acts upstream of or with…	acts upstream of or within: signal transduction; involved in: multicellular organism development; located in: nucleus; involved in: signal transduction; involved in: response to endogenous stimulus; located in: mitochondrion; enables: protein binding; acts upstream of or within: nucleobase-containing compound metabolic process; acts upstream of or within: other metabolic processes; acts upstream …
AT3G10985	2.95315	6.93e-36	up	1.90521	5.64e-11	up	-1.1671	0.00221425	down	84.039	111.205	857.948	608.613	73.445	80.659	240.192	396.913	AT3G10985.1	SAG20 / WI12 / ATWI-12	senescence associated gene 20 / WOUND-INDUCED PROTEIN 12 / ARABIDOPSIS THALIANA WOUND-INDUCED PROTEIN 12	110	Unknown	involved in: response to ozone; involved in: response to nematode; involved in: leaf senescence; enables: molecular_function; involved in: response to molecule of fungal origin; acts upstream of or within: response to fungus; is active in: cellular_component	involved in: response to chemical; involved in: response to stress; involved in: response to external stimulus; involved in: response to biotic stimulus; involved in: multicellular organism development; enables: unknown molecular functions; acts upstream of or within: response to external stimulus; involved in: anatomical structure development; acts upstream of or within: response to biotic stimu…
AT2G02710	2.5735	7.05e-36	up	2.3413	1.11e-36	up	-0.910024	0.00499682	down	52.001	50.088	349.313	251.886	28.646	30.91	136.75	175.688	AT2G02710.1	PLPA / PLPB / PLPC / PLP	PAS/LOV protein B / PAS/LOV PROTEIN C / PAS/LOV PROTEIN A / PAS/LOV PROTEIN	399	Nucleus	located in: nucleus; is active in: nucleus; enables: molecular_function	located in: nucleus; is active in: nucleus; enables: unknown molecular functions
AT5G28770	2.64189	7.25e-36	up	2.46928	6.26e-74	up	-0.586876	0.0231659	down	44.643	41.435	313.051	266.386	31.653	34.621	182.298	194.265	AT5G28770.2	bZIP63 / AtbZIP63 / BZO2H3	Arabidopsis thaliana basic leucine zipper 63	314	Nucleus	involved in: cellular response to starvation; enables: identical protein binding; enables: protein binding; enables: protein heterodimerization activity; involved in: cellular response to glucose stimulus; enables: kinase binding; located in: nucleus; acts upstream of or within: cellular response to abscisic acid stimulus; involved in: regulation of DNA-templated transcription; acts upstream of o…	involved in: other cellular processes; enables: protein binding; involved in: response to stress; involved in: response to chemical; located in: nucleus; acts upstream of or within: response to endogenous stimulus; involved in: biosynthetic process; acts upstream of or within: other cellular processes; acts upstream of or within: response to external stimulus; acts upstream of or within: circadia…
AT2G38400	2.79849	8.86e-36	up	2.10445	1.35e-07	up	-1.31447	0.00275761	down	28.999	19.58	171.564	148.755	11.05	17.959	39.375	85.964	AT2G38400.2	AGT3	alanine:glyoxylate aminotransferase 3	493	Chloroplast	enables: protein binding; enables: alanine-glyoxylate transaminase activity; located in: chloroplast; enables: pyridoxal phosphate binding	enables: protein binding; enables: transferase activity; located in: chloroplast; enables: other binding
AT2G28900	-2.95583	1.01e-35	down	-2.41011	4.38e-30	down	0.428284	0.184662	ns	353.861	288.101	38.229	51.6	338.966	249.527	60.29	57.091	AT2G28900.1	OEP16 / OEP16-1 / ATOEP16-L / ATOEP16-1	outer plastid envelope protein 16-1 / OUTER PLASTID ENVELOPE PROTEIN 16-L / outer envelope protein 16	148	Chloroplast	located in: chloroplast envelope; located in: chloroplast outer membrane; enables: amino acid transmembrane transporter activity; acts upstream of or within: response to jasmonic acid; acts upstream of or within: response to cold; acts upstream of or within: response to wounding; located in: plant-type vacuole; located in: plastid outer membrane; is active in: chloroplast outer membrane; located …	located in: chloroplast; located in: plastid; enables: transporter activity; acts upstream of or within: response to endogenous stimulus; acts upstream of or within: response to abiotic stimulus; acts upstream of or within: response to stress; located in: vacuole; acts upstream of or within: response to chemical; located in: other intracellular components; is active in: other membranes; is active…
AT4G39890	2.69988	1.05e-35	up	2.44657	2.2e-18	up	-0.524421	0.0986494	ns	8.042	8.805	59.562	49.698	5.529	6.425	40.687	33.583	AT4G39890.1	AtRABH1c / RABH1c	RAB GTPase homolog H1C	214	Golgi_body	located in: plasma membrane; involved in: retrograde transport, endosome to Golgi; involved in: intra-Golgi vesicle-mediated transport; enables: GTPase activity; located in: Golgi membrane; is active in: Golgi apparatus; involved in: intracellular protein transport; enables: protein binding; is active in: endomembrane system; located in: Golgi apparatus; involved in: retrograde vesicle-mediated t…	located in: plasma membrane; involved in: transport; involved in: other cellular processes; enables: hydrolase activity; located in: other membranes; is active in: Golgi apparatus; enables: protein binding; located in: Golgi apparatus; is active in: other cellular components; located in: cytosol
AT1G12780	2.0824	1.57e-35	up	0.649777	0.0276956	up	-1.23256	0.000379465	down	43.108	48.144	206.253	182.548	58.348	52.435	60.953	100.218	AT1G12780.1	UGE1 / ATUGE1	A. THALIANA UDP-GLC 4-EPIMERASE 1 / UDP-D-glucose/UDP-D-galactose 4-epimerase 1	351	Unknown	enables: UDP-glucose 4-epimerase activity; located in: cytosol; involved in: monosaccharide metabolic process; is active in: cytosol; acts upstream of or within: galactose biosynthetic process; located in: plasma membrane; enables: protein dimerization activity; enables: UDP-arabinose 4-epimerase activity	enables: catalytic activity; located in: cytosol; involved in: carbohydrate metabolic process; is active in: cytosol; acts upstream of or within: biosynthetic process; involved in: other metabolic processes; located in: plasma membrane; enables: protein binding; acts upstream of or within: carbohydrate metabolic process; acts upstream of or within: other metabolic processes
AT4G34150	1.84677	1.62e-35	up	2.03273	2.48e-39	up	-0.554454	0.034535	down	68.259	61.836	240.608	226.549	39.867	37.115	171.323	139.221	AT4G34150.1	NA	NA	247	Unknown	enables: protein binding; acts upstream of or within: cellular response to hypoxia; acts upstream of or within: response to cold; located in: plasma membrane; located in: plasmodesma	enables: protein binding; acts upstream of or within: response to stress; acts upstream of or within: response to chemical; acts upstream of or within: other cellular processes; acts upstream of or within: response to abiotic stimulus; located in: plasma membrane; located in: other cellular components
AT1G52760	2.19794	1.64e-35	up	1.27215	1.49e-16	up	-0.713903	0.00926583	down	72.141	80.932	353.576	305.346	79.497	81.239	176.991	214.866	AT1G52760.1	CSE / LysoPL2 / AtMAGL3	Caffeoyl Shikimate Esterase / lysophospholipase 2	332	Chloroplast	located in: chloroplast; acts upstream of or within: response to oxidative stress; located in: plasma membrane; acts upstream of or within: response to cadmium ion; acts upstream of or within: response to zinc ion; located in: plasmodesma; located in: endoplasmic reticulum; located in: nucleus; acts upstream of or within: response to hydrogen peroxide; is active in: membrane; enables: caffeoyl-Co…	located in: chloroplast; acts upstream of or within: response to stress; located in: plasma membrane; acts upstream of or within: response to chemical; located in: other cellular components; located in: endoplasmic reticulum; located in: nucleus; is active in: other membranes; enables: transferase activity; enables: hydrolase activity; located in: Golgi apparatus
AT5G01100	3.31038	1.75e-35	up	2.42172	3.92e-16	up	-0.680986	0.0241058	down	2.919	4.012	41.229	32.078	3.528	3.43	23.355	21.363	AT5G01100.1	FRB1	FRIABLE 1	631	Nucleus	located in: nucleus; part of: Golgi apparatus; involved in: cell adhesion; acts upstream of or within: regulation of plant-type cell wall organization or biogenesis; located in: Golgi apparatus; enables: glycosyltransferase activity; is active in: cytoplasm; involved in: regulation of plant-type cell wall organization or biogenesis	located in: nucleus; part of: Golgi apparatus; involved in: other cellular processes; acts upstream of or within: other cellular processes; located in: Golgi apparatus; enables: transferase activity; is active in: cytoplasm
AT1G79680	4.67151	1.77e-35	up	4.28865	4.29e-13	up	-1.00522	0.00230149	down	1.612	3.899	84.153	56.139	1.105	0.772	32.815	35.557	AT1G79680.1	WAKL10 / ATWAKL10	WALL ASSOCIATED KINASE (WAK)-LIKE 10	769	Extracellular	acts upstream of or within: response to fungus; enables: kinase activity; acts upstream of or within: response to bacterium; enables: polysaccharide binding; enables: calcium ion binding; involved in: cell surface receptor signaling pathway; is active in: plasma membrane; acts upstream of or within: response to salicylic acid; located in: extracellular region; enables: guanylate cyclase activity;…	acts upstream of or within: response to external stimulus; enables: kinase activity; acts upstream of or within: response to biotic stimulus; enables: carbohydrate binding; enables: other binding; involved in: signal transduction; is active in: plasma membrane; acts upstream of or within: response to chemical; located in: extracellular region; enables: catalytic activity; involved in: response to…
AT1G07440	-3.20831	1.81e-35	down	-1.29386	1.08e-10	down	1.42504	2.6e-05	up	96.471	69.617	8.303	11.026	69.643	57.267	28.224	22.095	AT1G07440.1	NA	NA	266	Unknown	located in: extracellular region; acts upstream of or within: response to cadmium ion; enables: oxidoreductase activity	located in: extracellular region; acts upstream of or within: response to chemical; enables: catalytic activity
AT3G50480	3.75384	1.82e-35	up	2.22746	4.4e-40	up	-1.01921	1.27e-05	down	144.947	203.569	3005.86	2595.1	280.375	256.425	1317.02	1379.76	AT3G50480.1	HR4	homolog of RPW8 4	200	Chloroplast	involved in: response to jasmonic acid; involved in: response to symbiotic fungus; involved in: response to fungus; involved in: response to salicylic acid; involved in: response to symbiotic bacterium; involved in: response to ethylene; involved in: response to external biotic stimulus; involved in: response to bacterium; enables: molecular_function; located in: chloroplast	involved in: response to chemical; involved in: response to biotic stimulus; involved in: response to endogenous stimulus; involved in: response to external stimulus; enables: unknown molecular functions; located in: chloroplast
AT1G65500	2.83824	1.93e-35	up	1.53274	2.75e-08	up	-0.312976	0.391362	ns	17.042	18.251	103.12	121.89	35.195	24.781	72.957	103.15	AT1G65500.1	STMP6	NA	86	Mitochondrion	involved in: response to salt stress; acts upstream of or within: response to water deprivation; located in: plasma membrane; acts upstream of or within: defense response to bacterium; involved in: response to ethylene; located in: apoplast; involved in: response to jasmonic acid; acts upstream of or within: response to salt stress; acts upstream of or within: response to cold; involved in: respo…	involved in: response to stress; acts upstream of or within: response to abiotic stimulus; located in: plasma membrane; acts upstream of or within: response to external stimulus; involved in: response to chemical; located in: extracellular region; involved in: response to endogenous stimulus; acts upstream of or within: response to stress; acts upstream of or within: response to chemical; involve…
AT4G27070	3.01327	1.98e-35	up	2.10579	3.98e-29	up	-0.565079	0.0797089	ns	7.985	9.682	85.126	61.331	10.956	9.976	49.937	46.905	AT4G27070.1	TSB2	tryptophan synthase beta-subunit 2	475	Chloroplast	located in: chloroplast envelope; enables: protein binding; involved in: L-tryptophan biosynthetic process; located in: chloroplast; acts upstream of or within: L-tryptophan biosynthetic process; is active in: cytoplasm; enables: tryptophan synthase activity; located in: chloroplast stroma	located in: other intracellular components; enables: protein binding; involved in: biosynthetic process; located in: chloroplast; acts upstream of or within: other metabolic processes; is active in: cytoplasm; acts upstream of or within: biosynthetic process; located in: plastid; enables: catalytic activity; involved in: other metabolic processes
AT1G26240	7.09148	2.19e-35	up	6.1383	2.36e-16	up	-1.05173	0.0808841	ns	0.076	0.445	19.666	38.014	0.035	0.366	7.502	19.389	AT1G26240.1	EXT19	extensin 19	478	Unknown	is active in: cellular_component	is active in: unknown cellular components
AT3G16570	-2.45559	2.5e-35	down	-1.58088	3e-09	down	0.939937	0.0227571	up	34.157	30.093	5.338	6.564	37.672	28.782	13.464	8.727	AT3G16570.1	RALF23 / ATRALF23	ARABIDOPSIS RAPID ALKALINIZATION FACTOR 23 / rapid alkalinization factor 23	138	Extracellular	acts upstream of or within: cell-cell signaling; acts upstream of or within: negative regulation of growth; acts upstream of or within: response to brassinosteroid; located in: apoplast; located in: extracellular region; involved in: calcium-mediated signaling; enables: hormone activity	acts upstream of or within: cell-cell signaling; acts upstream of or within: growth; acts upstream of or within: response to endogenous stimulus; located in: extracellular region; involved in: signal transduction; acts upstream of or within: response to chemical; enables: signaling receptor binding
AT1G35350	2.27074	2.62e-35	up	1.64074	2e-09	up	-0.485333	0.207455	ns	11.14	14.116	59.747	58	12.45	13.312	51.911	30.28	AT1G35350.1	NA	NA	751	Cell_membrane	enables: phosphate transmembrane transporter activity; located in: plasma membrane; enables: inositol hexakisphosphate binding; involved in: cellular response to phosphate starvation; involved in: phosphate ion transport; is active in: trans-Golgi network	enables: transporter activity; located in: plasma membrane; enables: other binding; involved in: other cellular processes; involved in: transport; is active in: other intracellular components; involved in: response to stress; is active in: Golgi apparatus
AT3G45260	1.90628	2.94e-35	up	1.83913	6.1e-18	up	-0.370383	0.265008	ns	25.159	24.851	84.725	100.024	18.479	19.075	81.712	57.596	AT3G45260.1	BIB	BALDIBIS	446	Nucleus	located in: nucleus; acts upstream of or within: regulation of DNA-templated transcription; involved in: positive regulation of DNA-templated transcription; enables: DNA-binding transcription factor activity; enables: protein binding; involved in: regulation of meristem growth; involved in: protein localization to nucleus; enables: sequence-specific DNA binding; is active in: nucleus	located in: nucleus; acts upstream of or within: biosynthetic process; acts upstream of or within: other metabolic processes; involved in: other cellular processes; enables: DNA-binding transcription factor activity; enables: protein binding; involved in: nucleobase-containing compound metabolic process; acts upstream of or within: other cellular processes; involved in: other metabolic processes;…
AT1G02440	6.65926	2.94e-35	up	5.32411	5.36e-28	up	-0.520619	0.142476	ns	0.425	0.345	28.686	25.914	0.262	0.743	16.857	20.328	AT1G02440.1	ATARFD1A / ARL4 / ARFD1A	ADP-ribosylation factor D1A / ADP-ribosylation factor 4	190	Golgi_body	enables: GTP binding; has protein modification of type: N-terminal protein myristoylation; involved in: intracellular protein transport; located in: plasma membrane; involved in: vesicle-mediated transport; is active in: cytoplasm; located in: Golgi apparatus; enables: GTPase activity	enables: nucleotide binding; enables: other binding; has protein modification of type: protein metabolic process; involved in: other cellular processes; has protein modification of type: biosynthetic process; involved in: transport; has protein modification of type: other metabolic processes; located in: plasma membrane; is active in: cytoplasm; located in: Golgi apparatus; enables: hydrolase act…
AT4G25900	2.64843	3.23e-35	up	1.853	8.05e-39	up	-0.727641	0.00870611	down	66.849	85.697	494.792	398.026	68.733	78.266	245.609	280.713	AT4G25900.1	NA	NA	318	Extracellular	is active in: cytoplasm; involved in: carbohydrate metabolic process; located in: extracellular region; enables: glucose-6-phosphate 1-epimerase activity; located in: plasma membrane; located in: cytosol; located in: plant-type cell wall; located in: secretory vesicle	is active in: cytoplasm; involved in: carbohydrate metabolic process; located in: extracellular region; enables: catalytic activity; located in: plasma membrane; located in: cytosol; located in: cell wall; located in: cytoplasm; located in: other intracellular components
AT3G09405	4.02503	3.37e-35	up	3.33021	2.15e-12	up	-0.835349	0.0376491	down	4.209	6.222	105.589	58.733	2.933	2.902	43.563	46.66	AT3G09405.1	PAE4 / AtPAE4	Pectin Acetyesterase 4	409	Extracellular	located in: extracellular region; enables: molecular_function	located in: extracellular region; enables: unknown molecular functions
AT3G62950	3.36991	3.55e-35	up	2.92426	1.11e-10	up	-1.41038	0.000393407	down	7.807	6.16	85.91	79.034	3.534	5.66	21.251	39.221	AT3G62950.1	GRXC11 / ROXY4	NA	103	Cytoplasm	acts upstream of or within: negative regulation of transcription by RNA polymerase II; enables: protein binding; acts upstream of or within: response to nitrate; located in: cytoplasm	acts upstream of or within: nucleobase-containing compound metabolic process; enables: protein binding; acts upstream of or within: other metabolic processes; acts upstream of or within: response to chemical; acts upstream of or within: biosynthetic process; acts upstream of or within: other cellular processes; located in: cytoplasm
AT1G13100	2.4258	3.88e-35	up	1.7696	4.76e-30	up	-0.781139	0.00297827	down	11.948	10.349	55.034	67.831	10.653	10.501	34.118	35.427	AT1G13100.1	CYP71B29	"cytochrome P450 / family 71 / subfamily B / polypeptide 29"	490	Unknown	located in: plasmodesma; located in: extracellular region; enables: oxidoreductase activity	located in: other cellular components; located in: extracellular region; enables: catalytic activity
AT2G04400	3.25043	4.82e-35	up	2.35283	7.87e-12	up	-0.603373	0.0179261	down	67.266	81.071	878.214	742.121	83.781	72.94	544.538	497.083	AT2G04400.1	IGPS	Indole-3-glycerol phosphate synthase	402	Chloroplast	involved in: L-tryptophan biosynthetic process; located in: chloroplast; located in: chloroplast stroma; enables: indole-3-glycerol-phosphate synthase activity; acts upstream of or within: L-tryptophan biosynthetic process; enables: copper ion binding	involved in: biosynthetic process; involved in: other metabolic processes; located in: chloroplast; located in: plastid; enables: catalytic activity; acts upstream of or within: biosynthetic process; acts upstream of or within: other metabolic processes; enables: other binding
AT3G14210	-4.39901	5.12e-35	down	-2.349	3.22e-26	down	2.22151	2.81e-07	up	743.668	583.284	19.713	47.851	912.256	616.372	166.251	138.744	AT3G14210.1	ESM1	epithiospecifier modifier 1	392	Extracellular	located in: secretory vesicle; acts upstream of or within: glucosinolate catabolic process; acts upstream of or within: response to insect; located in: peroxisome; located in: chloroplast; located in: nucleus; located in: chloroplast envelope; located in: cytosolic ribosome; located in: extracellular region; located in: plant-type vacuole; enables: hydrolase activity, acting on ester bonds; locat…	located in: cytoplasm; acts upstream of or within: other metabolic processes; acts upstream of or within: response to external stimulus; located in: other intracellular components; located in: peroxisome; located in: chloroplast; located in: nucleus; located in: cytosol; located in: extracellular region; located in: plastid; located in: vacuole; enables: hydrolase activity; located in: ribosome; …
AT4G33430	2.30793	6.64e-35	up	1.84815	1.61e-33	up	-0.537709	0.045864	down	36.706	41.51	215.784	175.62	33.171	36.012	130.752	132.563	AT4G33430.2	RKS10 / ELG / ATSERK3 / BAK1 / ATBAK1 / SERK3	SOMATIC EMBRYOGENESIS RECEPTOR-LIKE KINASE 3 / BRI1-associated receptor kinase / RECEPTOR KINASES LIKE SERK 10 / ELONGATED	662	Cell_membrane	enables: transmembrane receptor protein tyrosine kinase activity; enables: protein serine/threonine kinase activity; enables: protein binding; acts upstream of or within: brassinosteroid mediated signaling pathway; acts upstream of or within: defense response to oomycetes; acts upstream of or within: defense response to fungus; enables: signaling receptor binding; acts upstream of or within: defe…	enables: kinase activity; enables: transferase activity; enables: catalytic activity; enables: protein binding; acts upstream of or within: signal transduction; acts upstream of or within: response to endogenous stimulus; enables: signaling receptor activity; acts upstream of or within: other cellular processes; acts upstream of or within: response to biotic stimulus; enables: signaling receptor …
AT4G39670	4.09987	7.42e-35	up	2.70886	1.8e-09	up	-1.03804	0.00611068	down	2.756	4.294	79.325	49.729	3.665	3.032	27.639	33.89	AT4G39670.1	GLTP	phospholipase-like protein	229	Cytoplasm	involved in: intermembrane lipid transfer; located in: cytoplasm; is active in: cytosol; enables: ceramide 1-phosphate transfer activity; involved in: ceramide transport; enables: ceramide 1-phosphate binding; located in: nucleus	involved in: transport; located in: cytoplasm; is active in: cytosol; involved in: cellular component organization; enables: transporter activity; enables: lipid binding; enables: other binding; located in: nucleus
AT5G45510	1.67119	7.86e-35	up	1.25797	1.3e-14	up	-0.287677	0.234619	ns	72.845	78.561	223.775	238.854	69.311	89.025	192.505	176.927	AT5G45510.1	NA	NA	1222	Nucleus	enables: molecular_function; located in: plastid; located in: plasma membrane; located in: nucleus	enables: unknown molecular functions; located in: plastid; located in: plasma membrane; located in: nucleus
AT1G21326	3.7071	9.39e-35	up	3.64834	1.82e-18	up	-0.826226	0.0344077	down	2.082	2.455	32.164	23.642	0.81	1.196	13.095	17.711	AT1G21326.1	NA	NA	239	Nucleus	is active in: nucleus; located in: nucleus; enables: molecular_function	is active in: nucleus; located in: nucleus; enables: unknown molecular functions
AT3G04110	2.32538	9.88e-35	up	2.22435	1.27e-23	up	-0.483878	0.122086	ns	12.452	12.716	55.222	59.114	9.511	8.162	46.717	33.038	AT3G04110.1	ATGLR1.1 / GLR1 / GLR1.1	glutamate receptor 1.1 / GLUTAMATE RECEPTOR 1	808	Cell_membrane	enables: glutamate receptor activity; enables: monoatomic cation channel activity; located in: plasma membrane; involved in: sodium ion transport; enables: potassium channel activity; involved in: potassium ion transport; enables: ligand-gated monoatomic ion channel activity; involved in: response to abscisic acid; enables: calcium channel activity; acts upstream of or within: intracellular calci…	enables: signaling receptor activity; enables: transporter activity; located in: plasma membrane; involved in: transport; involved in: response to endogenous stimulus; involved in: response to chemical; acts upstream of or within: cellular homeostasis; involved in: signal transduction; involved in: other cellular processes; acts upstream of or within: response to light stimulus; is active in: pla…
AT2G29995	2.57997	1.13e-34	up	1.18213	0.000534979	up	-1.24305	0.000136489	down	15.227	16.426	79.045	93.801	11.371	17.773	28.9	42.12	AT2G29995.1	NA	NA	71	Mitochondrion	located in: mitochondrion; enables: molecular_function	located in: mitochondrion; enables: unknown molecular functions
[truncated: 19,810 more rows]

## Sheet: Table S3
Gene	log2FoldChange	padj	chr5_mock_vs_Col-0_mock
AT5G33355	7.51271	6.57354e-06	up
AT1G30560	-6.98765	2.21693e-05	down
AT3G42658	-5.58767	6.33922e-13	down
AT2G41240	5.56541	1.82254e-13	up
AT1G52940	-5.49952	0.162203	ns
AT4G25490	-5.18733	5.72769e-07	down
AT1G21529	-4.98766	0.000246901	down
AT1G43886	-4.84992	0.00432573	down
AT1G20860	-4.8092	5.53708e-05	down
AT3G56970	4.66233	1.33846e-05	up
AT5G49600	-4.62554	0.00132222	down
AT4G36700	4.59765	0.000526908	up
AT1G75945	4.52446	7.13167e-33	up
AT1G13609	4.28386	0.00894624	up
AT1G20735	-4.28264	0.0169856	down
AT1G76430	-4.2525	4.20742e-06	down
AT4G24890	-4.18066	1.0963e-05	down
[truncated: 19,849 more rows]

## Sheet: TableS4
Gene_id	log2FoldChange.x	padj.x	Col-0_nlp20_vs_Col-0_mock	log2FoldChange.y	padj.y	chr5_nlp20_vs_chr5_mock	log2FoldChange	padj	chr5_nlp20_vs_Col-0_nlp20	col_mock_1	col_mock_2	col_nlp20_1	col_nlp20_2	chr5_mock_1	chr5_mock_2	chr5_nlp20_1	chr5_nlp20_2	Rep_Model	Symbol	Name	Protein_Length	AtSubP	GO_Terms	GOslim_Terms
[truncated: 531 more rows]
